# Supplementary material for: (4-Methyl­phen­yl)[3-(5-nitro-2-fur­yl)-1-phenyl-1H-pyrazol-4-yl]methanone
Source: Acta Crystallogr Sect E Struct Rep Online. 2009 Nov 14;65(Pt 12):o3088–9. doi: 10.1107/S1600536809047217 (PMC2972143; doi:10.1107/S1600536809047217)
Supplement: Supplementary file 2 [file e-65-o3088-Isup2.hkl]

# 
# h,k,l, Fc-squared, Fo-squared, sigma(Fo-squared) and status flag 
# 
data_I
_shelx_title ' bk14_0m in P21/c (100K)' 
_shelx_refln_list_code          4 
_shelx_F_calc_maximum      196.71 
_exptl_crystal_F_000       776.00 
_reflns_d_resolution_high  0.7084 
 
loop_ 
 _symmetry_equiv_pos_as_xyz 
 'x, y, z' 
 '-x, y+1/2, -z+1/2' 
 '-x, -y, -z' 
 'x, -y-1/2, z-1/2' 
 
_cell_length_a    11.3859 
_cell_length_b     7.5746 
_cell_length_c    21.0008 
_cell_angle_alpha  90.000 
_cell_angle_beta  107.202 
_cell_angle_gamma  90.000 
 
_shelx_F_squared_multiplier     1.000 
 
loop_ 
 _refln_index_h 
 _refln_index_k 
 _refln_index_l 
 _refln_F_squared_calc 
 _refln_F_squared_meas 
 _refln_F_squared_sigma 
 _refln_observed_status 
   2   0   0    11469.74    10954.20     93.59 o 
   3   0   0       25.54       14.92      3.58 o 
   4   0   0     1731.21     1666.55     23.40 o 
   5   0   0     4226.39     4667.48     47.07 o 
   6   0   0      354.42      373.61     11.84 o 
   7   0   0     2041.38     2031.90     40.16 o 
   8   0   0      843.69      812.94     39.31 o 
   9   0   0      678.11      642.62     38.43 o 
  10   0   0      420.45      406.51     35.51 o 
  11   0   0       11.93       13.51     16.76 o 
  12   0   0       14.10       11.03     15.40 o 
  13   0   0      621.89      780.75     54.66 o 
  14   0   0      150.99      157.83     46.54 o 
  15   0   0      140.74      200.10    105.33 o 
   1   1   0     1017.27      945.98      9.22 o 
   2   1   0      750.66      704.19     11.58 o 
   3   1   0     1982.56     1993.82     19.35 o 
   4   1   0      123.96      110.13      5.48 o 
   5   1   0      242.35      274.69      8.62 o 
   6   1   0       25.46       38.63      4.82 o 
   7   1   0       14.63       10.72      3.92 o 
   8   1   0        7.34        8.26      7.33 o 
   9   1   0        3.63       -4.83      8.16 o 
  10   1   0      737.68      710.68     30.69 o 
  11   1   0       41.19       33.20     12.49 o 
  12   1   0        1.61       11.05     11.22 o 
  13   1   0       40.95       39.43     14.84 o 
  14   1   0        1.06      -18.49     18.49 o 
  15   1   0       31.51      -79.24     79.24 o 
   0   2   0     1123.51     1065.02     15.40 o 
   1   2   0     1635.19     1664.87     16.87 o 
   2   2   0        1.26       -0.32      2.92 o 
   3   2   0      107.40      108.65      5.21 o 
   4   2   0      647.27      723.69     11.96 o 
   5   2   0       73.54       87.91      6.12 o 
   6   2   0      237.22      262.58     10.21 o 
   7   2   0      235.51      226.68     12.25 o 
   8   2   0       41.23       32.19     11.19 o 
   9   2   0        0.12       -2.41      7.45 o 
  10   2   0      625.14      547.03     26.59 o 
  11   2   0       33.66       33.97     16.08 o 
  12   2   0        0.09       -1.51     13.27 o 
  13   2   0       27.42       52.86     15.97 o 
  14   2   0       20.21      -14.59     60.01 o 
  15   2   0       33.55       36.00     91.75 o 
   1   3   0        7.40        1.94      2.96 o 
   2   3   0     3188.98     3199.72     28.98 o 
   3   3   0      802.00      837.46     13.82 o 
   4   3   0      620.79      648.47     12.89 o 
   5   3   0       62.10       70.06      6.45 o 
   6   3   0     1590.29     1575.87     23.11 o 
   7   3   0       28.47       21.02     10.33 o 
   8   3   0      802.71      765.32     33.22 o 
   9   3   0      334.09      326.41     36.16 o 
  10   3   0      601.07      594.33     49.88 o 
  11   3   0        7.85       -1.28      9.24 o 
  12   3   0       16.30       13.05     13.21 o 
  13   3   0        5.98       16.03     17.23 o 
  14   3   0        0.13      -58.07     58.07 o 
   0   4   0      333.05      328.87     15.00 o 
   1   4   0      165.03      161.64      8.14 o 
   2   4   0      103.62      137.40      8.02 o 
   3   4   0       55.38       55.14      5.86 o 
   4   4   0      367.48      400.11     11.60 o 
   5   4   0      202.79      221.11     10.52 o 
   6   4   0       28.09       14.18      8.84 o 
   7   4   0       78.53       61.15     15.04 o 
   8   4   0       45.94       23.22     16.41 o 
   9   4   0       25.79        6.68     13.07 o 
  10   4   0      506.45      552.68     48.53 o 
  11   4   0        3.25       -1.64     14.31 o 
  12   4   0       48.68       47.22     15.85 o 
  13   4   0        0.14       -3.85     22.41 o 
  14   4   0       54.83      -17.52     67.74 o 
   1   5   0      354.42      354.60     12.65 o 
   2   5   0      134.15      131.94      9.76 o 
   3   5   0       22.02       14.71      5.65 o 
   4   5   0        0.25       -5.71     10.02 o 
   5   5   0      223.75      226.48     17.27 o 
   6   5   0       16.72       15.21      9.29 o 
   7   5   0        2.83       -0.52      8.11 o 
   8   5   0       33.80       22.25     13.34 o 
   9   5   0      152.00      123.16     27.45 o 
  10   5   0       48.54       58.77     18.02 o 
  11   5   0       51.17       78.60     18.57 o 
  12   5   0       10.29        3.56     21.15 o 
  13   5   0        2.80      -58.27     58.27 o 
   0   6   0      901.98      950.08     29.23 o 
   1   6   0      160.78      166.13     10.92 o 
   2   6   0        2.47       12.21      6.46 o 
   3   6   0      293.60      307.11     16.55 o 
   4   6   0      385.21      388.80     25.93 o 
   5   6   0       23.64       23.66      9.84 o 
   6   6   0       27.95       40.35     12.94 o 
   7   6   0      209.89      215.37     18.94 o 
   8   6   0       69.14       47.79     15.42 o 
   9   6   0       67.24       83.77     19.02 o 
  10   6   0        1.46       10.40     14.16 o 
  11   6   0        9.36       16.24     20.19 o 
  12   6   0       41.13       79.32     39.41 o 
   1   7   0       68.68       64.45     15.31 o 
   2   7   0       71.73       79.62     23.97 o 
   3   7   0      180.70      164.85     21.36 o 
   4   7   0       43.78       60.12     38.12 o 
   5   7   0       36.01       36.03     13.70 o 
   6   7   0      501.01      432.89     28.60 o 
   7   7   0       81.42       80.84     17.69 o 
   8   7   0       19.35       34.55     16.72 o 
   9   7   0       60.02      145.91     52.56 o 
  10   7   0        0.21        7.99     21.16 o 
  11   7   0        2.80       39.97     89.15 o 
   0   8   0       76.22      129.91     43.75 o 
   1   8   0      239.65      204.12     32.61 o 
   2   8   0        0.17       15.02     14.92 o 
   3   8   0       43.64       40.56     17.02 o 
   4   8   0      220.79      217.50     36.49 o 
   5   8   0      343.97      342.04     38.98 o 
   6   8   0       20.43        6.95     17.43 o 
   7   8   0        5.92      -17.88     27.63 o 
   8   8   0       21.72       36.93     24.00 o 
   9   8   0       55.27      117.46     51.12 o 
  10   8   0       31.26       28.08     43.68 o 
   1   9   0       35.93       29.51     27.06 o 
   2   9   0       46.69       49.66     26.85 o 
   3   9   0        0.79      -30.42     30.42 o 
   4   9   0        0.02       25.64     40.31 o 
   5   9   0       49.56       48.22     43.42 o 
   6   9   0      103.45       85.37     29.88 o 
   7   9   0        0.98       -7.67     24.43 o 
   8   9   0       51.75       99.01     49.88 o 
   0  10   0        8.41       11.13     37.91 o 
   1  10   0        3.87        1.79     28.93 o 
   2  10   0        5.86      -36.38     36.38 o 
   3  10   0       86.53       82.87     47.85 o 
   4  10   0       26.14       30.61     41.31 o 
   5  10   0        1.21       36.85     47.10 o 
 -15   1   1      150.66      143.57     73.58 o 
 -14   1   1       53.92       35.53     18.97 o 
 -13   1   1       59.06       54.54     16.56 o 
 -12   1   1       19.27       -6.38      9.11 o 
 -11   1   1       86.69       59.99     14.33 o 
 -10   1   1       40.72       54.67     12.04 o 
  -9   1   1       20.92       27.86     11.63 o 
  -8   1   1        1.95        2.16      6.16 o 
  -7   1   1       41.04       44.63      5.03 o 
  -6   1   1      200.52      192.43      7.70 o 
  -5   1   1      742.46      789.14     16.08 o 
  -4   1   1     1779.95     1711.35     18.14 o 
  -3   1   1      882.87      921.25     10.61 o 
  -2   1   1       63.04       80.61      3.51 o 
  -1   1   1     1171.36     1154.98      9.31 o 
   1   1   1     6285.95     6123.55     34.74 o 
   2   1   1    11167.39    10792.93     61.87 o 
   3   1   1       92.99       92.43      5.14 o 
   4   1   1      713.09      654.39     11.60 o 
   5   1   1      577.02      658.87     12.86 o 
   6   1   1       12.09       14.01      3.74 o 
   7   1   1      395.00      410.43     11.34 o 
   8   1   1      102.58       99.87     12.88 o 
   9   1   1     1535.64     1562.30     43.38 o 
  10   1   1        6.28       -7.86      8.27 o 
  11   1   1       18.55        8.97      9.81 o 
  12   1   1        1.43       -1.08     10.85 o 
  13   1   1       95.46      102.35     19.96 o 
  14   1   1        0.03      -27.43     59.64 o 
  15   1   1      241.03      323.78     87.44 o 
 -15   2   1       10.48      -31.47     59.45 o 
 -14   2   1       22.71      -17.44     58.32 o 
 -13   2   1       49.20       51.91     16.92 o 
 -12   2   1       14.00       23.52     14.75 o 
 -11   2   1        0.86       -8.64      8.64 o 
 -10   2   1       40.68       51.52     11.98 o 
  -9   2   1     1681.95     1670.09     40.42 o 
  -8   2   1       14.81       12.83     12.05 o 
  -7   2   1       17.12       22.23      5.03 o 
  -6   2   1     1161.18     1116.48     17.48 o 
  -5   2   1     2095.54     2149.58     21.44 o 
  -4   2   1        8.42       11.10      2.99 o 
  -3   2   1     1564.29     1565.17     16.33 o 
  -2   2   1      272.51      283.62      7.06 o 
  -1   2   1        1.68        6.54      2.62 o 
   0   2   1     2133.47     2183.21     17.29 o 
   1   2   1      952.85      918.11     15.77 o 
   2   2   1       24.09       29.00      3.65 o 
   3   2   1      678.98      695.51     12.07 o 
   4   2   1      703.34      752.23     13.33 o 
   5   2   1      103.49      122.54      7.08 o 
   6   2   1      325.76      382.59     12.13 o 
   7   2   1     3909.76     3733.65     56.28 o 
   8   2   1       61.88       71.79     13.54 o 
   9   2   1       22.91       28.31     10.05 o 
  10   2   1      706.29      695.31     35.27 o 
  11   2   1       34.42       23.15     13.55 o 
  12   2   1        4.18       12.97     13.39 o 
  13   2   1       46.97       27.33     16.08 o 
  14   2   1       48.47       28.61     66.69 o 
 -14   3   1       12.06       13.71     60.14 o 
 -13   3   1       90.85       39.60     33.86 o 
 -12   3   1       87.89       91.12     26.54 o 
 -11   3   1       64.01       79.89     15.76 o 
 -10   3   1      280.41      294.06     23.01 o 
  -9   3   1     2194.12     2107.25     55.48 o 
  -8   3   1      121.84      133.71     17.61 o 
  -7   3   1       20.71       19.27     11.75 o 
  -6   3   1       74.20       87.14      6.58 o 
  -5   3   1      416.17      453.98     14.46 o 
  -4   3   1      848.52      898.33     14.78 o 
  -3   3   1       44.54       42.35      4.44 o 
  -2   3   1     3232.26     3046.05     24.67 o 
  -1   3   1      324.28      348.42      9.41 o 
   0   3   1     1226.01     1174.47     17.10 o 
   1   3   1       17.97       14.23      3.60 o 
   2   3   1      183.31      207.70      7.51 o 
   3   3   1      765.39      813.24     13.85 o 
   4   3   1      604.00      626.69     13.40 o 
   5   3   1      972.46      985.85     17.82 o 
   6   3   1      860.72      877.66     21.24 o 
   7   3   1       58.80       61.45     13.39 o 
   8   3   1       13.97        4.72     11.65 o 
   9   3   1       34.43       29.46     20.03 o 
  10   3   1       47.63       57.34     12.45 o 
  11   3   1       16.60       35.27     12.59 o 
  12   3   1        0.62      -10.89     11.32 o 
  13   3   1        0.83       13.51     17.57 o 
  14   3   1       62.80       47.05     68.90 o 
 -14   4   1        3.86      -12.45     60.91 o 
 -13   4   1       34.73       31.95     23.89 o 
 -12   4   1        5.54      -13.25     25.00 o 
 -11   4   1       12.53       -2.77     18.49 o 
 -10   4   1      462.17      561.25     38.58 o 
  -9   4   1      409.54      411.52     26.11 o 
  -8   4   1       10.16        2.43      9.42 o 
  -7   4   1       82.53       66.89     12.06 o 
  -6   4   1        0.04        2.13      6.56 o 
  -5   4   1      533.76      579.07     14.69 o 
  -4   4   1      249.07      266.23      9.91 o 
  -3   4   1      126.28      126.95      7.52 o 
  -2   4   1      217.17      245.42      8.96 o 
  -1   4   1      186.00      195.99      8.71 o 
   0   4   1       21.22       22.48      5.21 o 
   1   4   1      482.85      496.20     12.44 o 
   2   4   1       20.71       26.14      5.16 o 
   3   4   1      782.77      933.33     17.70 o 
   4   4   1      117.68      128.88      9.69 o 
   5   4   1      758.87      779.21     18.82 o 
   6   4   1       10.72       13.13      8.17 o 
   7   4   1      687.85      701.34     28.89 o 
   8   4   1      228.08      240.45     21.16 o 
   9   4   1       75.32       62.01     15.19 o 
  10   4   1      338.33      338.14     28.42 o 
  11   4   1        5.41        1.85     11.16 o 
  12   4   1       71.90      138.82     23.73 o 
  13   4   1       23.99        7.09     26.47 o 
  14   4   1       29.31       14.31     65.12 o 
 -13   5   1       54.58       39.96     46.38 o 
 -12   5   1        6.13        8.57     16.99 o 
 -11   5   1       16.54       20.10     14.79 o 
 -10   5   1       45.13       33.78     16.26 o 
  -9   5   1       69.78       80.39     17.05 o 
  -8   5   1      554.54      591.33     29.67 o 
  -7   5   1       84.37       90.13     13.46 o 
  -6   5   1      370.35      353.37     20.83 o 
  -5   5   1       71.81       53.62     10.93 o 
  -4   5   1      136.17      142.70     11.13 o 
  -3   5   1       27.13       29.72      6.18 o 
  -2   5   1      577.79      565.56     16.35 o 
  -1   5   1       13.51       10.79      4.69 o 
   0   5   1      143.81      131.28      8.91 o 
   1   5   1      450.16      425.44     15.75 o 
   2   5   1      739.04      836.45     18.25 o 
   3   5   1       31.90       38.37      6.79 o 
   4   5   1        2.56        0.54      5.93 o 
   5   5   1        0.47        1.80     13.23 o 
   6   5   1        9.96       14.56     10.41 o 
   7   5   1     1015.88      978.07     34.77 o 
   8   5   1      113.08      110.09     18.29 o 
   9   5   1       62.31       67.98     17.44 o 
  10   5   1        1.11       -4.24     14.97 o 
  11   5   1        1.49        0.94     14.65 o 
  12   5   1      317.60      376.95     45.26 o 
  13   5   1      176.71      176.40     72.89 o 
 -12   6   1       38.57       45.18     42.84 o 
 -11   6   1       42.50       77.42     22.55 o 
 -10   6   1       28.92       21.34     16.63 o 
  -9   6   1       16.01       34.26     15.11 o 
  -8   6   1       94.68       75.79     14.40 o 
  -7   6   1      290.86      273.77     20.33 o 
  -6   6   1       28.37       29.16     13.10 o 
  -5   6   1      466.71      489.80     23.87 o 
  -4   6   1       60.38       62.98     11.23 o 
  -3   6   1        0.02        0.59      5.66 o 
  -2   6   1      554.88      568.49     18.57 o 
  -1   6   1      311.57      327.21     18.47 o 
   0   6   1      228.30      218.45     11.74 o 
   1   6   1        0.19        1.38      4.96 o 
   2   6   1        1.21       -5.80      5.80 o 
   3   6   1        2.70        0.80      6.23 o 
   4   6   1      108.47       97.52     12.79 o 
   5   6   1      145.28      165.28     16.90 o 
   6   6   1      121.97       96.86     18.69 o 
   7   6   1       11.15        8.54      9.96 o 
   8   6   1       22.60       -0.01     12.73 o 
   9   6   1        2.00       -7.16     13.90 o 
  10   6   1      112.28      114.00     22.46 o 
  11   6   1        4.38        9.79     19.85 o 
  12   6   1       13.73       56.38     50.60 o 
 -11   7   1        3.21      -34.25     34.25 o 
 -10   7   1       26.93       53.03     38.98 o 
  -9   7   1       13.79       23.01     16.41 o 
  -8   7   1      126.80      130.71     18.04 o 
  -7   7   1       17.76       36.05     11.90 o 
  -6   7   1      183.33      213.98     21.41 o 
  -5   7   1        0.38       11.21      9.63 o 
  -4   7   1       28.82       21.50     10.83 o 
  -3   7   1      155.80      133.72     17.96 o 
  -2   7   1        0.83       13.18     11.84 o 
  -1   7   1      355.42      359.92     20.18 o 
   0   7   1        3.73        7.80     10.95 o 
   1   7   1       55.63       54.17     12.20 o 
   2   7   1       59.44       68.60     14.80 o 
   3   7   1        1.33       16.04     14.89 o 
   4   7   1       24.55       24.85     27.30 o 
   5   7   1        2.36        9.93     14.80 o 
   6   7   1        0.32       18.07     25.04 o 
   7   7   1        2.51       73.84     32.43 o 
   8   7   1        8.52       11.74     17.47 o 
   9   7   1        2.33       19.98     19.51 o 
  10   7   1       45.43       35.83     41.72 o 
  11   7   1       32.31      329.28    118.55 o 
 -10   8   1       29.09       -0.43     39.82 o 
  -9   8   1       72.91       70.77     48.92 o 
  -8   8   1       87.03       97.83     39.40 o 
  -7   8   1        0.40        3.23     18.96 o 
  -6   8   1        0.42        9.78     25.10 o 
  -5   8   1       37.43       25.07     20.71 o 
  -4   8   1       98.49       92.16     30.74 o 
  -3   8   1       53.26       90.02     20.26 o 
  -2   8   1        1.11       10.31     15.07 o 
  -1   8   1       15.77       13.92     14.66 o 
   0   8   1        3.72       -2.51     20.64 o 
   1   8   1        7.35       40.89     23.87 o 
   2   8   1      138.56      169.44     23.84 o 
   3   8   1       31.15       15.06     15.05 o 
   4   8   1      195.12      178.06     30.81 o 
   5   8   1       38.83       36.04     21.24 o 
   6   8   1       36.01       34.17     23.10 o 
   7   8   1        5.08      -23.41     23.41 o 
   8   8   1        1.85        2.30     22.24 o 
   9   8   1       18.31       64.72     46.78 o 
  -8   9   1      148.67      185.47     57.47 o 
  -7   9   1       23.54        0.96     25.50 o 
  -6   9   1       68.94       25.79     22.56 o 
  -5   9   1        0.93        0.19     19.21 o 
  -4   9   1        7.67        6.72     20.50 o 
  -3   9   1        9.69       -6.08     35.21 o 
  -2   9   1       14.39      -15.78     21.99 o 
  -1   9   1      141.51      131.06     32.05 o 
   0   9   1      152.33      170.97     34.66 o 
   1   9   1        0.83       -4.51     24.03 o 
   2   9   1        7.42       -4.36     23.74 o 
   3   9   1       18.61       40.48     42.97 o 
   4   9   1       10.68       23.39     41.02 o 
   5   9   1        5.55      -32.24     32.24 o 
   6   9   1        2.67       17.94     40.30 o 
   7   9   1       25.02       50.97     44.20 o 
   8   9   1        2.75      -21.34     37.24 o 
  -5  10   1       45.81      113.54     50.92 o 
  -4  10   1      206.59      285.85     66.03 o 
  -3  10   1       32.22       46.05     47.25 o 
  -2  10   1        0.09       33.98     41.49 o 
  -1  10   1        6.89        3.30     27.62 o 
   0  10   1        5.58       -5.70     27.45 o 
   1  10   1       61.48       56.15     36.06 o 
   2  10   1       34.16       82.63     45.67 o 
   3  10   1       65.78       47.51     47.56 o 
   4  10   1       22.21       42.20     44.03 o 
   5  10   1        0.72       -1.92     35.99 o 
 -15   0   2       78.52      156.26     95.76 o 
 -14   0   2      112.03       85.17     40.65 o 
 -13   0   2       31.21        8.12     35.00 o 
 -12   0   2       36.01       14.38     13.94 o 
 -11   0   2      226.11      171.75     26.43 o 
 -10   0   2      426.56      382.83     32.12 o 
  -9   0   2      273.11      276.94     23.15 o 
  -8   0   2      233.12      237.35     13.20 o 
  -7   0   2      468.13      552.16     14.55 o 
  -6   0   2     4155.50     4524.48     40.98 o 
  -5   0   2      657.62      708.87     13.31 o 
  -4   0   2     3283.98     3152.84     30.62 o 
  -3   0   2      153.34      189.09      7.13 o 
  -2   0   2      989.52      896.00     13.51 o 
   0   0   2    20468.55    17771.15   1105.72 o 
   1   0   2       26.82       19.92      2.56 o 
   2   0   2     2077.37     1969.71     31.64 o 
   3   0   2     3455.45     3380.58     40.35 o 
   4   0   2     3514.28     3891.94     44.79 o 
   5   0   2     5640.85     5731.29     73.06 o 
   6   0   2      111.28      101.01     10.85 o 
   7   0   2      113.34      113.83      9.96 o 
   8   0   2      484.19      411.46     35.20 o 
   9   0   2     3417.17     3233.32     87.50 o 
  10   0   2      925.47      787.38     48.16 o 
  11   0   2       90.29      118.32     26.92 o 
  12   0   2        8.91       24.36     20.15 o 
  13   0   2       53.33       51.97     23.85 o 
  14   0   2       61.14       41.24     93.90 o 
 -15   1   2      126.40      138.02     68.37 o 
 -14   1   2       98.68      132.79     23.77 o 
 -13   1   2      107.97      101.42     18.75 o 
 -12   1   2        1.86        1.77      9.38 o 
 -11   1   2      102.20      105.10     15.37 o 
 -10   1   2     1358.06     1332.40     36.49 o 
  -9   1   2     1310.81     1272.42     28.94 o 
  -8   1   2       62.85       81.67      9.77 o 
  -7   1   2      512.10      541.72     12.36 o 
  -6   1   2     1990.84     2224.12     22.66 o 
  -5   1   2        8.88       15.75      3.29 o 
  -4   1   2        0.31        2.12      1.98 o 
  -3   1   2     1307.85     1334.83     14.08 o 
  -2   1   2     2672.21     2520.83     18.39 o 
  -1   1   2      693.59      657.33      7.06 o 
   0   1   2      205.07      169.44      4.32 o 
   1   1   2     1584.56     1609.80     13.33 o 
   2   1   2      142.72      130.53      5.10 o 
   3   1   2     3523.32     3571.54     30.24 o 
   4   1   2     1440.76     1405.76     18.84 o 
   5   1   2       30.45       39.73      4.86 o 
   6   1   2        6.41        8.26      4.12 o 
   7   1   2      331.04      353.86     13.78 o 
   8   1   2       86.17       69.59     11.29 o 
   9   1   2       61.04       36.60     20.80 o 
  10   1   2      742.68      745.02     33.01 o 
  11   1   2       17.60       20.82     13.19 o 
  12   1   2        0.16      -10.92     10.92 o 
  13   1   2       62.82       49.21     17.71 o 
  14   1   2       29.15       70.59     66.26 o 
 -15   2   2       25.34       36.38     64.92 o 
 -14   2   2       40.75       48.82     25.42 o 
 -13   2   2       77.41       53.67     23.00 o 
 -12   2   2        0.10       -9.19      9.53 o 
 -11   2   2        5.96       -3.12      8.80 o 
 -10   2   2     1048.80      954.57     27.90 o 
  -9   2   2      143.22      132.97     15.71 o 
  -8   2   2     1455.34     1365.45     34.07 o 
  -7   2   2        2.03       -2.78      3.33 o 
  -6   2   2       16.26        9.38      3.85 o 
  -5   2   2      379.01      420.49      9.49 o 
  -4   2   2     1285.13     1339.89     15.56 o 
  -3   2   2       18.72       15.73      3.22 o 
  -2   2   2       56.56       54.85      3.93 o 
  -1   2   2      724.23      750.59     14.88 o 
   0   2   2    38693.21    38416.09    253.00 o 
   1   2   2       10.41        6.57      4.84 o 
   2   2   2      701.80      708.97     12.82 o 
   3   2   2      360.58      379.91      9.34 o 
   4   2   2       66.02       61.32      5.99 o 
   5   2   2      314.74      296.38      9.89 o 
   6   2   2       18.57       22.98      5.14 o 
   7   2   2       71.13       86.33     13.84 o 
   8   2   2      373.52      345.12     18.46 o 
   9   2   2       47.04       41.92     12.39 o 
  10   2   2        7.92       10.71     14.02 o 
  11   2   2       20.77       23.78     18.54 o 
  12   2   2        0.53       -0.49     13.53 o 
  13   2   2      162.44      152.73     28.48 o 
  14   2   2      318.82      351.72     85.63 o 
 -15   3   2       27.86      -32.21     58.84 o 
 -14   3   2        7.20       52.72     59.92 o 
 -13   3   2       96.72      110.11     20.78 o 
 -12   3   2       71.99       74.13     22.47 o 
 -11   3   2        0.28       -0.46     12.01 o 
 -10   3   2      334.86      335.92     24.50 o 
  -9   3   2       13.21       15.48      9.91 o 
  -8   3   2     1153.91     1172.94     34.31 o 
  -7   3   2      261.28      296.60     19.18 o 
  -6   3   2      224.06      266.25      9.81 o 
  -5   3   2      321.36      310.18     17.52 o 
  -4   3   2      289.04      227.80      7.53 o 
  -3   3   2        1.96        5.90      3.18 o 
  -2   3   2      143.75      162.37      7.62 o 
  -1   3   2       30.68       24.64      4.13 o 
   0   3   2      586.97      566.33     11.35 o 
   1   3   2     2457.93     2360.75     28.19 o 
   2   3   2      296.99      325.18     10.97 o 
   3   3   2       50.09       54.45      5.04 o 
   4   3   2      297.43      372.00     10.98 o 
   5   3   2        3.45        3.11      5.62 o 
   6   3   2      142.32      155.76     11.62 o 
   7   3   2      303.02      304.15     20.92 o 
   8   3   2      730.37      671.24     28.72 o 
   9   3   2      412.46      425.52     25.67 o 
  10   3   2      235.80      250.10     20.69 o 
  11   3   2        0.09        7.92     10.56 o 
  12   3   2       20.20        8.45     13.72 o 
  13   3   2       47.37       48.51     35.22 o 
  14   3   2       11.78      -59.18     59.18 o 
 -14   4   2       24.71      -35.20     56.19 o 
 -13   4   2       44.07       45.47     26.38 o 
 -12   4   2        1.23       22.44     18.31 o 
 -11   4   2       18.81       22.42     18.46 o 
 -10   4   2       72.71       62.93     14.90 o 
  -9   4   2        3.78       -4.19     12.00 o 
  -8   4   2        2.18       -1.27      9.74 o 
  -7   4   2     2343.59     2304.11     41.49 o 
  -6   4   2      132.28      137.13     13.88 o 
  -5   4   2      177.44      198.34     10.11 o 
  -4   4   2       10.20        6.61      5.14 o 
  -3   4   2      110.58      120.62      7.31 o 
  -2   4   2      488.65      485.64     12.32 o 
  -1   4   2      144.90      152.36      7.30 o 
   0   4   2      404.47      428.83     11.45 o 
   1   4   2       13.70       19.73      4.33 o 
   2   4   2      113.22      116.45      7.64 o 
   3   4   2      197.07      188.83     10.06 o 
   4   4   2     1644.16     1735.28     23.89 o 
   5   4   2        0.31       -3.21      8.71 o 
   6   4   2     1061.47     1071.20     34.34 o 
   7   4   2        3.97        0.17     10.87 o 
   8   4   2       31.92       16.82     11.58 o 
   9   4   2        1.35       -7.17     11.00 o 
  10   4   2       33.14       36.16     15.33 o 
  11   4   2       26.30       20.36     15.34 o 
  12   4   2       28.10       22.48     16.71 o 
  13   4   2        4.68      -25.33     25.33 o 
 -13   5   2       21.81       14.88     45.27 o 
 -12   5   2        0.01       -1.04     17.48 o 
 -11   5   2        1.12       -4.54     12.41 o 
 -10   5   2      459.35      427.33     32.28 o 
  -9   5   2        1.88        2.15     10.68 o 
  -8   5   2      343.90      314.90     20.54 o 
  -7   5   2       17.02        3.10     12.63 o 
  -6   5   2      236.53      241.46     17.92 o 
  -5   5   2       42.19       34.66      9.28 o 
  -4   5   2      155.33      177.76     11.94 o 
  -3   5   2       76.03       83.76      8.24 o 
  -2   5   2      762.19      763.59     17.19 o 
  -1   5   2        0.91       -2.90      4.03 o 
   0   5   2      181.41      148.40      9.09 o 
   1   5   2      650.92      654.10     16.10 o 
   2   5   2      122.80      136.67      9.38 o 
   3   5   2      134.18      149.51     10.09 o 
   4   5   2        0.29       -0.78      8.62 o 
   5   5   2        0.02       -8.87     11.03 o 
   6   5   2      521.05      514.74     23.50 o 
   7   5   2      155.33      154.77     19.39 o 
   8   5   2       11.65       10.38     13.58 o 
   9   5   2      225.08      231.26     24.08 o 
  10   5   2       51.82       60.90     18.55 o 
  11   5   2        7.03       -3.64     19.05 o 
  12   5   2        0.01      -24.00     29.64 o 
  13   5   2        7.89      -10.16     62.77 o 
 -12   6   2        0.11       34.34     27.05 o 
 -11   6   2        5.64      -14.54     17.77 o 
 -10   6   2       71.57       94.16     20.59 o 
  -9   6   2        4.61       -1.35     13.80 o 
  -8   6   2        0.11       -2.65     12.33 o 
  -7   6   2       49.44       39.52     12.44 o 
  -6   6   2       18.64       25.30     17.59 o 
  -5   6   2        7.41        8.62      8.38 o 
  -4   6   2      352.92      374.31     18.72 o 
  -3   6   2      605.22      635.99     21.69 o 
  -2   6   2      522.13      511.45     19.06 o 
  -1   6   2       33.64       40.05      8.58 o 
   0   6   2       15.43        7.91      6.80 o 
   1   6   2      147.73      129.60     10.92 o 
   2   6   2      306.96      291.14     16.34 o 
   3   6   2       14.87       13.64      7.16 o 
   4   6   2      156.49      171.51     16.43 o 
   5   6   2      377.93      421.16     21.53 o 
   6   6   2      344.32      311.66     20.50 o 
   7   6   2        0.06        7.61     12.35 o 
   8   6   2       62.31       79.06     17.83 o 
   9   6   2       15.00       17.12     15.19 o 
  10   6   2      358.93      428.21     37.42 o 
  11   6   2       15.24       25.94     20.46 o 
  12   6   2       77.83       54.40     38.23 o 
 -11   7   2        2.56       74.67     65.75 o 
 -10   7   2       76.19       91.13     23.26 o 
  -9   7   2       32.17       51.62     16.61 o 
  -8   7   2       29.22       41.16     14.16 o 
  -7   7   2      167.74      181.61     20.93 o 
  -6   7   2      293.99      340.40     25.10 o 
  -5   7   2      174.43      192.46     19.77 o 
  -4   7   2        1.54       -0.19      8.27 o 
  -3   7   2        4.02       -1.80      8.19 o 
  -2   7   2      229.19      252.79     28.63 o 
  -1   7   2        2.95        6.72     10.17 o 
   0   7   2        0.76       13.73      8.86 o 
   1   7   2       86.75       79.49     12.86 o 
   2   7   2      126.25      153.95     15.98 o 
   3   7   2        3.84        7.94     11.61 o 
   4   7   2       74.14       63.44     17.73 o 
   5   7   2       26.17       43.16     17.79 o 
   6   7   2      605.07      547.87     47.27 o 
   7   7   2       52.91       60.87     35.93 o 
   8   7   2       53.87       88.74     31.89 o 
   9   7   2        9.29       11.48     30.08 o 
  10   7   2       30.95       10.17     25.11 o 
  11   7   2       43.32      145.38     64.03 o 
 -10   8   2       40.64      119.66     49.04 o 
  -9   8   2        6.75       36.97     44.55 o 
  -8   8   2       16.41       10.89     22.33 o 
  -7   8   2       14.26       20.78     21.12 o 
  -6   8   2       58.64       62.78     23.53 o 
  -5   8   2        6.02        4.86     28.98 o 
  -4   8   2       26.86       20.68     16.61 o 
  -3   8   2       86.90       70.54     17.86 o 
  -2   8   2       75.69       51.22     26.93 o 
  -1   8   2        6.99        0.01     13.76 o 
   0   8   2       56.71       71.29     30.86 o 
   1   8   2       49.65       26.43     24.58 o 
   2   8   2       20.19        1.81     22.06 o 
   3   8   2      123.90       58.13     23.13 o 
   4   8   2      393.60      341.00     38.59 o 
   5   8   2        4.68       34.12     21.63 o 
   6   8   2        8.91       29.57     21.00 o 
   7   8   2        0.04       21.24     21.51 o 
   8   8   2       48.93       21.96     23.72 o 
   9   8   2        0.46      -34.86     35.20 o 
  -8   9   2       91.60       91.04     44.28 o 
  -7   9   2        0.15       -1.88     39.54 o 
  -6   9   2      316.00      407.18     45.71 o 
  -5   9   2        0.00        1.41     20.01 o 
  -4   9   2       51.40       44.87     30.15 o 
  -3   9   2       76.28       65.98     25.88 o 
  -2   9   2       35.74       15.16     26.25 o 
  -1   9   2        2.08        0.09     24.32 o 
   0   9   2      132.73      107.27     32.41 o 
   1   9   2       57.52       41.41     38.18 o 
   2   9   2       25.26       14.18     24.02 o 
   3   9   2       43.99        3.12     38.66 o 
   4   9   2       13.13       44.18     45.90 o 
   5   9   2       12.61       46.91     46.98 o 
   6   9   2        5.31      -34.71     35.96 o 
   7   9   2       26.65       24.47     45.89 o 
  -5  10   2        0.89       10.14     42.80 o 
  -4  10   2       56.91       64.09     47.20 o 
  -3  10   2        2.78       -1.85     38.54 o 
  -2  10   2        5.94      -12.38     27.29 o 
  -1  10   2        2.81       26.17     29.82 o 
   0  10   2      112.33      117.02     35.24 o 
   1  10   2      111.66      105.16     47.71 o 
   2  10   2       22.74       21.25     41.81 o 
   3  10   2      102.86      110.24     50.84 o 
   4  10   2        1.98       22.64     44.14 o 
 -15   1   3       12.30        9.52     59.08 o 
 -14   1   3       85.13       54.57     18.46 o 
 -13   1   3       20.13       11.60     11.85 o 
 -12   1   3       10.00       16.87     10.01 o 
 -11   1   3        2.49       -8.51      8.51 o 
 -10   1   3      169.03      163.29     15.90 o 
  -9   1   3      600.77      569.79     19.89 o 
  -8   1   3       30.74       23.45      5.58 o 
  -7   1   3       21.85       33.77      5.19 o 
  -6   1   3     1200.95     1271.17     17.27 o 
  -5   1   3     4413.05     4667.72     39.60 o 
  -4   1   3     1046.88     1083.66     11.25 o 
  -3   1   3      216.50      193.42      4.89 o 
  -2   1   3       47.52       47.64      2.61 o 
  -1   1   3    12338.54    11653.68     74.95 o 
   0   1   3     1337.74     1285.75     11.11 o 
   1   1   3     3881.48     3886.19     44.84 o 
   2   1   3      579.49      552.12     11.14 o 
   3   1   3      820.26      850.63     14.67 o 
   4   1   3     2550.42     2810.32     27.70 o 
   5   1   3      954.13     1045.61     16.44 o 
   6   1   3        4.88        6.88      4.02 o 
   7   1   3       33.23       23.47      7.56 o 
   8   1   3      248.10      225.53     16.65 o 
   9   1   3        5.47       -3.45      8.86 o 
  10   1   3      226.87      201.59     22.05 o 
  11   1   3      329.63      334.00     30.54 o 
  12   1   3        2.74       -8.23      9.58 o 
  13   1   3       58.49       27.43     16.31 o 
  14   1   3        1.63       79.32     70.56 o 
 -15   2   3       17.01      -14.99     61.16 o 
 -14   2   3        0.38        0.35     35.05 o 
 -13   2   3       88.74       91.95     19.90 o 
 -12   2   3       30.01       17.27     10.94 o 
 -11   2   3        3.39       16.17     12.32 o 
 -10   2   3      180.97      175.67     14.67 o 
  -9   2   3        9.99        3.13      8.96 o 
  -8   2   3       88.32       69.29     11.88 o 
  -7   2   3     1012.93     1005.40     19.73 o 
  -6   2   3        5.27       -3.38      5.36 o 
  -5   2   3     3118.60     3141.05     26.03 o 
  -4   2   3      101.32       92.47      4.76 o 
  -3   2   3     1095.41     1081.87     12.76 o 
  -2   2   3     2635.42     2490.51     19.96 o 
  -1   2   3     1266.30     1255.28     14.20 o 
   0   2   3    34895.46    34889.01    201.14 o 
   1   2   3     6940.42     7009.68     43.60 o 
   2   2   3     1183.39     1177.77     21.20 o 
   3   2   3       76.55       68.84      5.91 o 
   4   2   3      596.82      610.06     14.73 o 
   5   2   3        1.32        2.83      4.15 o 
   6   2   3        9.11       10.07      3.66 o 
   7   2   3      152.92      176.84     19.01 o 
   8   2   3        7.30       -3.79     11.05 o 
   9   2   3      300.89      314.71     29.15 o 
  10   2   3       81.55       57.96     19.17 o 
  11   2   3       20.48       31.20     14.12 o 
  12   2   3        8.70       20.39     17.13 o 
  13   2   3      100.27      127.15     24.99 o 
  14   2   3        2.34      -62.56     62.56 o 
 -15   3   3       73.06       91.49     65.20 o 
 -14   3   3       41.73       62.68     59.70 o 
 -13   3   3       32.43       23.79     22.65 o 
 -12   3   3      146.11      149.05     19.36 o 
 -11   3   3        1.11        5.00     11.69 o 
 -10   3   3      199.38      200.73     19.23 o 
  -9   3   3       85.61       83.06     13.96 o 
  -8   3   3       13.58        5.06      9.72 o 
  -7   3   3      316.98      298.79     15.91 o 
  -6   3   3       64.83       77.68      6.23 o 
  -5   3   3        0.07        1.22      3.23 o 
  -4   3   3     1695.30     1651.23     18.16 o 
  -3   3   3        6.91        9.27      3.44 o 
  -2   3   3       75.38       75.30      4.98 o 
  -1   3   3      792.83      765.13     12.16 o 
   0   3   3     1838.41     1689.37     19.73 o 
   1   3   3      628.94      579.97     13.02 o 
   2   3   3       64.25       66.26      5.83 o 
   3   3   3      200.02      188.19     10.43 o 
   4   3   3      117.32      123.41      9.54 o 
   5   3   3        8.75        5.51      5.00 o 
   6   3   3      154.10      157.92     14.05 o 
   7   3   3        0.28        2.97     11.07 o 
   8   3   3      197.85      171.92     19.11 o 
   9   3   3        7.81        3.42     17.05 o 
  10   3   3       30.48       28.59     11.45 o 
  11   3   3       62.70       69.31     19.00 o 
  12   3   3       48.07       17.34     21.66 o 
  13   3   3       47.94       51.95     22.14 o 
  14   3   3        1.42      -63.36     63.36 o 
 -14   4   3       71.89       51.55     51.81 o 
 -13   4   3       40.12        8.61     15.81 o 
 -12   4   3        3.70       12.88     15.17 o 
 -11   4   3       16.61        6.06     12.78 o 
 -10   4   3       23.26        5.10     11.38 o 
  -9   4   3       38.43       31.66     13.17 o 
  -8   4   3      214.08      237.95     17.60 o 
  -7   4   3      457.26      470.78     21.49 o 
  -6   4   3        9.86        8.95      7.97 o 
  -5   4   3      492.20      577.60     16.72 o 
  -4   4   3      294.42      284.23      9.63 o 
  -3   4   3     1370.34     1417.76     19.82 o 
  -2   4   3      139.59      165.53      7.75 o 
  -1   4   3        4.23       -0.62      3.05 o 
   0   4   3       18.92       17.79      4.64 o 
   1   4   3      269.95      315.20     10.53 o 
   2   4   3        1.72       10.03      4.63 o 
   3   4   3        9.16        6.44      4.61 o 
   4   4   3      309.54      337.00     12.14 o 
   5   4   3      200.79      221.10     14.03 o 
   6   4   3       29.60       30.16     12.22 o 
   7   4   3     1048.11     1038.70     35.82 o 
   8   4   3       62.40       73.30     17.88 o 
   9   4   3        0.17       -7.22     12.42 o 
  10   4   3      367.37      360.50     30.41 o 
  11   4   3       49.13       36.94     22.94 o 
  12   4   3        2.23       -2.35     15.29 o 
  13   4   3        0.46      -25.54     64.88 o 
 -13   5   3        7.88       19.00     44.00 o 
 -12   5   3        0.31      -16.12     25.17 o 
 -11   5   3       82.56      100.07     20.42 o 
 -10   5   3       67.10       59.27     29.07 o 
  -9   5   3        0.99       -2.68     12.65 o 
  -8   5   3      431.24      427.72     27.14 o 
  -7   5   3      120.16      133.32     22.84 o 
  -6   5   3       24.79       35.88      9.79 o 
  -5   5   3      162.36      182.55     13.79 o 
  -4   5   3       24.07       16.06      7.14 o 
  -3   5   3      425.60      404.32     15.14 o 
  -2   5   3      189.28      192.92     10.18 o 
  -1   5   3        5.78        2.67      4.09 o 
   0   5   3      326.49      335.06     12.04 o 
   1   5   3       88.98       89.18      8.09 o 
   2   5   3       38.44       29.42      6.10 o 
   3   5   3      249.97      256.63     12.30 o 
   4   5   3      195.95      195.96     12.56 o 
   5   5   3      177.56      203.42     16.37 o 
   6   5   3      263.13      241.76     26.08 o 
   7   5   3        6.03        8.82     11.03 o 
   8   5   3        0.36        0.70     17.74 o 
   9   5   3       63.85       88.08     20.92 o 
  10   5   3        5.08      -16.95     21.00 o 
  11   5   3        0.04      -16.40     16.40 o 
  12   5   3       32.93       51.92     43.09 o 
  13   5   3       45.50      -37.71    107.69 o 
 -13   6   3       18.85        4.71     41.84 o 
 -12   6   3        9.40        0.50     29.10 o 
 -11   6   3        6.29       -5.62     16.63 o 
 -10   6   3        0.03       -4.10     15.25 o 
  -9   6   3       58.26       72.05     15.83 o 
  -8   6   3        6.84        4.76      9.00 o 
  -7   6   3        0.85        7.30      8.95 o 
  -6   6   3      147.60      154.45     18.98 o 
  -5   6   3      345.48      352.94     22.28 o 
  -4   6   3      299.68      300.11     34.35 o 
  -3   6   3        0.04        2.62      7.97 o 
  -2   6   3        9.65       17.72      7.74 o 
  -1   6   3      189.63      197.26     13.94 o 
   0   6   3      105.55      126.80     11.91 o 
   1   6   3        4.50       -0.57      7.42 o 
   2   6   3        1.25       -6.75      6.75 o 
   3   6   3       28.11       20.50      8.39 o 
   4   6   3      349.10      337.11     23.51 o 
   5   6   3       58.29       54.57     14.09 o 
   6   6   3        3.97        4.05     14.45 o 
   7   6   3        0.11        5.08     16.76 o 
   8   6   3        9.73        9.29     17.19 o 
   9   6   3       55.40      100.56     25.40 o 
  10   6   3      121.97      102.38     26.33 o 
  11   6   3       17.38       26.62     25.52 o 
  12   6   3        4.63      -31.16    110.98 o 
 -11   7   3        0.58      150.33     70.95 o 
 -10   7   3       32.40       35.88     29.52 o 
  -9   7   3      547.40      494.76     30.90 o 
  -8   7   3      280.07      336.92     47.66 o 
  -7   7   3       55.62       37.06     14.43 o 
  -6   7   3       58.89       59.11     14.16 o 
  -5   7   3        6.43        3.07      9.63 o 
  -4   7   3       40.76       32.42     10.22 o 
  -3   7   3        8.43        9.90      9.39 o 
  -2   7   3      107.74      133.50     14.97 o 
  -1   7   3     1269.36     1175.32     37.36 o 
   0   7   3      215.89      225.09     20.98 o 
   1   7   3       78.66       65.24     12.75 o 
   2   7   3       25.25       42.82     13.39 o 
   3   7   3       13.22       19.83     13.83 o 
   4   7   3      134.21      161.42     24.24 o 
   5   7   3       65.63       81.71     20.83 o 
   6   7   3       92.96      117.88     24.63 o 
   7   7   3      139.01      148.89     45.79 o 
   8   7   3        0.24       22.17     18.81 o 
   9   7   3        7.96       33.10     35.19 o 
  10   7   3        1.52       20.86     40.36 o 
  11   7   3       39.54       40.30     86.63 o 
 -10   8   3       38.53       12.23     40.73 o 
  -9   8   3      350.38      382.19     67.43 o 
  -8   8   3      140.74      148.78     51.54 o 
  -7   8   3        1.88       -5.62     25.40 o 
  -6   8   3        6.07       19.91     27.89 o 
  -5   8   3      111.84      101.83     33.85 o 
  -4   8   3       87.68      101.92     25.25 o 
  -3   8   3      165.53      189.32     24.29 o 
  -2   8   3        0.07       -1.38     21.31 o 
  -1   8   3        1.00       15.49     14.01 o 
   0   8   3      172.29      163.61     26.67 o 
   1   8   3       54.58       69.13     24.88 o 
   2   8   3       23.45        3.25     21.65 o 
   3   8   3       44.90       82.40     42.35 o 
   4   8   3        1.96       -9.02     33.50 o 
   5   8   3        5.14      -16.70     32.31 o 
   6   8   3      155.37      193.71     34.08 o 
   7   8   3       50.93       28.20     23.89 o 
   8   8   3      203.74      271.56     41.30 o 
   9   8   3       45.28       55.12     45.89 o 
  -8   9   3       11.82       63.93     46.69 o 
  -7   9   3       11.64       45.38     40.52 o 
  -6   9   3        0.17       -6.37     22.03 o 
  -5   9   3        2.86        8.71     20.35 o 
  -4   9   3      148.66      128.82     55.51 o 
  -3   9   3        0.35      -20.48     21.03 o 
  -2   9   3       10.47      -23.30     23.30 o 
  -1   9   3       26.72       29.27     26.65 o 
   0   9   3        3.18        6.78     23.90 o 
   1   9   3        0.13        2.21     23.73 o 
   2   9   3        3.88      -28.92     33.76 o 
   3   9   3       50.55        5.07     40.64 o 
   4   9   3        6.61       26.59     40.13 o 
   5   9   3       11.58       81.95     46.50 o 
   6   9   3       71.59       68.23     50.31 o 
   7   9   3        0.12      -34.27     38.25 o 
  -5  10   3        1.73       47.03     45.06 o 
  -4  10   3       55.65       86.85     46.01 o 
  -3  10   3        3.45       38.04     42.09 o 
  -2  10   3        0.02       10.96     32.73 o 
  -1  10   3      145.13      177.11     38.82 o 
   0  10   3        0.42        8.87     28.36 o 
   1  10   3       39.13      -17.60     27.98 o 
   2  10   3       12.32        4.52     44.99 o 
   3  10   3        6.31      113.92     55.13 o 
   4  10   3        4.58       14.63     45.77 o 
 -15   0   4       23.09      -64.46     64.46 o 
 -14   0   4        1.68       24.78     21.93 o 
 -13   0   4        7.07       10.34     29.73 o 
 -12   0   4      100.91       97.45     22.54 o 
 -11   0   4      257.97      305.24     33.70 o 
 -10   0   4     1691.13     1605.69     71.91 o 
  -9   0   4      177.33      184.44     18.97 o 
  -8   0   4       89.32       82.04      9.13 o 
  -7   0   4      118.40      116.33     14.45 o 
  -6   0   4      447.59      458.19     13.11 o 
  -5   0   4      160.15      153.79      7.50 o 
  -4   0   4      270.84      280.83     10.52 o 
  -3   0   4       58.52       53.04      6.05 o 
  -1   0   4        2.60       -1.37      1.62 o 
   0   0   4      611.41      486.77      8.94 o 
   1   0   4        0.01        1.62      1.54 o 
   2   0   4      611.86      659.20     15.40 o 
   3   0   4      155.93      185.99     10.71 o 
   4   0   4     3174.60     3444.58     53.85 o 
   5   0   4      159.83      166.19     11.91 o 
   6   0   4        4.18       -2.10      5.92 o 
   7   0   4     1669.67     1580.63     40.98 o 
   8   0   4     1445.72     1380.07     57.99 o 
   9   0   4        2.87       -0.53     13.47 o 
  10   0   4      572.03      442.00     67.79 o 
  11   0   4       55.14       21.53     20.69 o 
  12   0   4       66.66      137.96     30.82 o 
  13   0   4        2.47       22.51     32.34 o 
  14   0   4      728.35      840.93    152.29 o 
 -15   1   4        7.97       27.49     57.08 o 
 -14   1   4      165.07      218.93     42.00 o 
 -13   1   4      136.83      144.23     26.47 o 
 -12   1   4       62.26       44.14     12.06 o 
 -11   1   4        3.19        3.45      9.23 o 
 -10   1   4      592.62      594.73     27.28 o 
  -9   1   4     1531.25     1468.67     29.47 o 
  -8   1   4      640.12      604.55     15.68 o 
  -7   1   4      474.21      517.07     13.59 o 
  -6   1   4      336.90      387.98      9.56 o 
  -5   1   4      402.11      395.56     11.46 o 
  -4   1   4      267.17      270.48      6.13 o 
  -3   1   4        0.60        2.67      2.10 o 
  -2   1   4     8106.16     7817.57     39.93 o 
  -1   1   4     8251.78     8019.71     43.95 o 
   0   1   4     2381.61     2152.47     18.76 o 
   1   1   4     3552.47     3401.65     29.86 o 
   2   1   4     5653.60     5334.69     48.82 o 
   3   1   4      321.74      343.49     11.66 o 
   4   1   4     5542.15     5690.30     47.58 o 
   5   1   4      613.20      576.27     15.15 o 
   6   1   4       32.53       29.13      9.76 o 
   7   1   4       17.07       47.26     10.97 o 
   8   1   4       54.95       67.99     12.20 o 
   9   1   4       32.19       21.97     11.36 o 
  10   1   4      894.69      883.08     37.42 o 
  11   1   4       40.26       42.50     14.37 o 
  12   1   4        6.30       18.36     25.45 o 
  13   1   4       21.77       32.49     22.38 o 
  14   1   4       19.65       -8.65     71.79 o 
 -15   2   4        1.35      -21.26     53.28 o 
 -14   2   4      278.13      317.26     28.36 o 
 -13   2   4        8.92       -0.71     14.27 o 
 -12   2   4       25.51       12.90     10.15 o 
 -11   2   4       80.75       70.63     13.40 o 
 -10   2   4      238.13      235.50     18.59 o 
  -9   2   4     1437.55     1373.76     35.31 o 
  -8   2   4       25.51       22.48      7.57 o 
  -7   2   4       98.04      119.72      7.71 o 
  -6   2   4      742.25      770.83     14.04 o 
  -5   2   4       96.36       85.60      5.36 o 
  -4   2   4     2150.04     2091.02     17.80 o 
  -3   2   4      293.18      260.96      6.40 o 
  -2   2   4     1184.14     1221.24     13.07 o 
  -1   2   4      931.27      930.37     11.69 o 
   0   2   4    21081.52    21169.64     96.78 o 
   1   2   4     6810.73     6831.17     43.77 o 
   2   2   4      972.63      876.87     15.18 o 
   3   2   4       76.07       92.88      8.38 o 
   4   2   4      536.83      611.58     19.34 o 
   5   2   4      460.51      508.19     20.10 o 
   6   2   4      513.28      480.12     24.37 o 
   7   2   4       93.84      103.01     17.08 o 
   8   2   4      680.84      726.76     27.20 o 
   9   2   4      739.25      733.97     28.31 o 
  10   2   4      141.52      128.78     25.30 o 
  11   2   4       14.52        3.39     12.74 o 
  12   2   4        1.54       -9.95     21.38 o 
  13   2   4       25.74       21.47     30.72 o 
  14   2   4        3.15       47.30     75.28 o 
 -15   3   4        5.46       41.58     65.52 o 
 -14   3   4      110.87       73.52     56.08 o 
 -13   3   4       34.27       14.17     12.35 o 
 -12   3   4       27.19       11.14     11.00 o 
 -11   3   4       14.92       12.56     12.44 o 
 -10   3   4       48.39       33.77     11.64 o 
  -9   3   4      115.51      111.55     15.86 o 
  -8   3   4      189.94      189.05     17.10 o 
  -7   3   4        8.70       14.92      6.14 o 
  -6   3   4      672.27      731.31     13.92 o 
  -5   3   4      845.72      911.97     15.44 o 
  -4   3   4      946.38      954.15     13.69 o 
  -3   3   4      409.65      386.62      9.14 o 
  -2   3   4      172.23      164.78      6.53 o 
  -1   3   4      189.56      179.45      6.73 o 
   0   3   4        1.15       -0.56      2.98 o 
   1   3   4     1538.03     1562.24     21.69 o 
   2   3   4     7779.55     8265.01     65.96 o 
   3   3   4      766.13      703.88     15.71 o 
   4   3   4      123.90      144.95      8.95 o 
   5   3   4       30.41       25.47      6.74 o 
   6   3   4       58.52       61.73     10.66 o 
   7   3   4     2094.13     2101.06     52.56 o 
   8   3   4      235.26      213.28     22.22 o 
   9   3   4      638.66      617.67     28.46 o 
  10   3   4      118.81      129.65     20.12 o 
  11   3   4       26.17       39.49     17.48 o 
  12   3   4      228.88      290.27     31.32 o 
  13   3   4        0.34      -17.56     29.41 o 
 -14   4   4        0.00       11.02     43.41 o 
 -13   4   4       82.31       88.11     20.54 o 
 -12   4   4        0.26        9.90     11.63 o 
 -11   4   4        9.14       -7.44     10.40 o 
 -10   4   4       48.94       32.96     13.66 o 
  -9   4   4      412.50      468.41     25.63 o 
  -8   4   4       13.51       20.15     10.17 o 
  -7   4   4      440.95      462.40     27.41 o 
  -6   4   4      369.29      388.74     18.77 o 
  -5   4   4       27.34       38.09      7.97 o 
  -4   4   4      287.35      292.30      9.53 o 
  -3   4   4     1730.24     1808.28     21.07 o 
  -2   4   4      917.18      953.20     16.68 o 
  -1   4   4        0.75        1.50      4.48 o 
   0   4   4     1263.03     1249.56     22.93 o 
   1   4   4     1019.84      959.95     19.02 o 
   2   4   4       31.17       22.08      5.09 o 
   3   4   4      116.07      120.43      8.33 o 
   4   4   4      272.61      303.78     12.04 o 
   5   4   4        3.45       12.70      7.94 o 
   6   4   4      513.99      507.61     26.23 o 
   7   4   4       82.51       54.19     14.40 o 
   8   4   4       70.66       59.42     17.24 o 
   9   4   4        0.04       -8.71      8.71 o 
  10   4   4       67.36       59.10     15.83 o 
  11   4   4        0.61       -7.46     12.86 o 
  12   4   4        7.21       29.96     18.97 o 
  13   4   4        5.95       21.83     66.01 o 
 -14   5   4        0.02      -14.72     48.46 o 
 -13   5   4       43.36       55.64     46.81 o 
 -12   5   4        0.89      -12.41     16.06 o 
 -11   5   4       73.37       56.11     17.01 o 
 -10   5   4      532.91      606.69     32.82 o 
  -9   5   4       52.10       57.73     12.47 o 
  -8   5   4      227.51      222.26     18.47 o 
  -7   5   4      119.05      133.40     15.33 o 
  -6   5   4      156.61      184.53     16.01 o 
  -5   5   4       27.27       21.48      7.97 o 
  -4   5   4      258.09      260.04     15.11 o 
  -3   5   4      604.01      613.56     17.56 o 
  -2   5   4      169.49      204.77     11.47 o 
  -1   5   4     1392.59     1358.65     24.20 o 
   0   5   4        0.37        3.57      8.39 o 
   1   5   4      208.10      212.10     10.51 o 
   2   5   4       20.32       19.15      5.89 o 
   3   5   4        0.36       -4.60      4.60 o 
   4   5   4      228.75      208.98     17.23 o 
   5   5   4        5.38       -7.62      7.62 o 
   6   5   4     1928.67     1853.20     45.56 o 
   7   5   4      119.05      140.50     19.60 o 
   8   5   4       62.79       36.60     23.63 o 
   9   5   4      323.00      347.12     30.88 o 
  10   5   4        5.23        3.69     23.27 o 
  11   5   4       81.65       81.38     26.77 o 
  12   5   4       25.96      -59.50     59.50 o 
 -13   6   4       60.90      126.62     61.65 o 
 -12   6   4       88.04       65.78     33.00 o 
 -11   6   4        8.36       -3.24     15.99 o 
 -10   6   4        0.34        6.09     13.31 o 
  -9   6   4      114.27      135.51     18.02 o 
  -8   6   4        1.34        0.60      9.14 o 
  -7   6   4        0.11       -0.03      9.35 o 
  -6   6   4        4.32       14.84      9.41 o 
  -5   6   4       43.58       46.50     10.86 o 
  -4   6   4       16.52        9.45      8.65 o 
  -3   6   4        2.45        0.54      8.13 o 
  -2   6   4      716.73      653.72     24.10 o 
  -1   6   4       57.47       51.15      9.28 o 
   0   6   4        9.51        2.86      6.76 o 
   1   6   4      672.86      719.40     22.64 o 
   2   6   4      191.51      166.81     16.14 o 
   3   6   4       17.21       11.44     10.53 o 
   4   6   4      408.64      442.42     50.80 o 
   5   6   4      392.89      396.50     32.49 o 
   6   6   4       13.49       11.50     17.67 o 
   7   6   4        9.77       20.16     17.39 o 
   8   6   4        0.01       15.11     18.22 o 
   9   6   4       32.73       35.48     19.38 o 
  10   6   4      119.03      157.13     49.24 o 
  11   6   4      112.79      141.51     45.87 o 
 -12   7   4        2.29        0.15     31.84 o 
 -11   7   4       16.37       82.16     68.00 o 
 -10   7   4       57.61       48.87     16.48 o 
  -9   7   4       29.54       35.39     13.82 o 
  -8   7   4       11.19       24.29     12.49 o 
  -7   7   4       14.74       26.34     12.28 o 
  -6   7   4       49.40       42.09     12.44 o 
  -5   7   4      225.73      231.32     21.32 o 
  -4   7   4       23.56       18.59      9.60 o 
  -3   7   4       19.24        8.34      8.63 o 
  -2   7   4       60.29       70.87     12.66 o 
  -1   7   4        3.68       -0.68      7.66 o 
   0   7   4      327.00      369.71     28.65 o 
   1   7   4       58.51       79.97     15.79 o 
   2   7   4       13.27        1.33      9.27 o 
   3   7   4       32.91       43.98     14.69 o 
   4   7   4        0.31       25.36     15.54 o 
   5   7   4       86.94       57.80     20.09 o 
   6   7   4       10.19        5.54     16.10 o 
   7   7   4        0.06       19.07     17.15 o 
   8   7   4       14.60       35.87     20.79 o 
   9   7   4       11.34       26.94     30.25 o 
  10   7   4        1.16       10.95     38.40 o 
 -10   8   4        2.62       35.21     44.10 o 
  -9   8   4       13.37       30.61     24.20 o 
  -8   8   4       30.73        6.59     16.14 o 
  -7   8   4       18.13       27.64     19.08 o 
  -6   8   4        6.70       21.40     25.85 o 
  -5   8   4        0.74       26.85     14.39 o 
  -4   8   4       33.86       29.55     29.43 o 
  -3   8   4        0.93       11.33     12.52 o 
  -2   8   4        6.55       45.91     15.81 o 
  -1   8   4        0.01       13.24     20.25 o 
   0   8   4      123.66      125.33     24.90 o 
   1   8   4       40.02       54.06     37.48 o 
   2   8   4        8.67       53.68     22.90 o 
   3   8   4        0.63       72.05     77.70 o 
   4   8   4       59.45      133.71     71.08 o 
   5   8   4       51.43       99.27     31.71 o 
   6   8   4        7.57       93.43     76.06 o 
   7   8   4        5.35       48.69    109.69 o 
   8   8   4       11.57       77.25     59.34 o 
   9   8   4        5.95      139.85     71.71 o 
  -8   9   4       34.27        8.27     41.64 o 
  -7   9   4       53.50       87.56     45.91 o 
  -6   9   4      379.37      393.09     55.25 o 
  -5   9   4       21.61       44.10     24.89 o 
  -4   9   4      226.58      269.36     38.44 o 
  -3   9   4        0.33        3.39     15.94 o 
  -2   9   4      158.97      180.67     30.75 o 
  -1   9   4      118.67      111.37     31.14 o 
   0   9   4       16.95       36.60     26.49 o 
   1   9   4       35.85       38.35     42.05 o 
   2   9   4        3.92       48.71     42.05 o 
   3   9   4      211.53      207.06     59.48 o 
   4   9   4       43.20       42.05     43.79 o 
   5   9   4        0.77      -17.04     39.38 o 
   6   9   4       28.67       27.80     42.95 o 
   7   9   4       99.78      147.59     54.52 o 
  -5  10   4       14.27       77.05     48.73 o 
  -4  10   4       60.19       62.62     45.86 o 
  -3  10   4        4.41       42.17     43.67 o 
  -2  10   4       30.54       37.04     29.81 o 
  -1  10   4       53.01        8.42     28.64 o 
   0  10   4       46.06       27.80     31.48 o 
   1  10   4       47.49       86.87     32.44 o 
   2  10   4       35.95       17.76     43.88 o 
   3  10   4       13.39       80.88     47.49 o 
   4  10   4        0.10       10.53     42.42 o 
 -15   1   5       56.38       47.25     58.92 o 
 -14   1   5      220.27      221.42     24.37 o 
 -13   1   5       32.57       33.01     11.75 o 
 -12   1   5      282.44      292.46     21.10 o 
 -11   1   5       68.84       56.70     11.67 o 
 -10   1   5      214.36      216.89     31.56 o 
  -9   1   5       38.88       34.29      7.92 o 
  -8   1   5       14.53       15.16      7.20 o 
  -7   1   5     2025.17     2089.00     25.41 o 
  -6   1   5      202.87      181.46     10.80 o 
  -5   1   5      719.12      776.92     10.92 o 
  -4   1   5        8.11       12.80      3.30 o 
  -3   1   5        0.59       -0.88      1.75 o 
  -2   1   5     5025.08     4857.41     27.55 o 
  -1   1   5    27705.58    27432.85    119.27 o 
   0   1   5      544.72      519.15      9.93 o 
   1   1   5       37.49       42.54      4.67 o 
   2   1   5       58.46       69.32      5.59 o 
   3   1   5     1146.10     1227.18     16.13 o 
   4   1   5        4.68        6.62      4.58 o 
   5   1   5       77.79       95.23      7.67 o 
   6   1   5      310.09      324.74     14.35 o 
   7   1   5        0.19       21.77      9.57 o 
   8   1   5      179.83      178.57     21.80 o 
   9   1   5      556.12      498.77     29.00 o 
  10   1   5      201.13      202.29     22.92 o 
  11   1   5      172.11      142.04     21.88 o 
  12   1   5       69.39       76.80     23.02 o 
  13   1   5        0.09        4.92     17.27 o 
  14   1   5        4.91       -1.66     73.29 o 
 -15   2   5       17.54       48.29     58.80 o 
 -14   2   5       43.02       45.32     16.91 o 
 -13   2   5        7.72       12.15     11.25 o 
 -12   2   5        2.89        1.25     10.34 o 
 -11   2   5      291.16      258.30     19.05 o 
 -10   2   5      157.63      174.33     19.44 o 
  -9   2   5        1.81       -4.38      8.18 o 
  -8   2   5      393.40      413.44     17.42 o 
  -7   2   5      477.31      490.37     13.02 o 
  -6   2   5      113.12      147.90      6.56 o 
  -5   2   5      829.53      858.39     12.11 o 
  -4   2   5        0.19       -2.33      2.33 o 
  -3   2   5     1127.48     1138.72     12.61 o 
  -2   2   5       25.06       40.87      4.09 o 
  -1   2   5      408.56      375.82      7.86 o 
   0   2   5     5272.02     5016.62     32.93 o 
   1   2   5       27.48       38.50      5.00 o 
   2   2   5      383.17      387.05     11.45 o 
   3   2   5       17.51       25.87      5.82 o 
   4   2   5      468.18      547.33     17.74 o 
   5   2   5      120.41      101.62     10.51 o 
   6   2   5      281.20      299.36     18.66 o 
   7   2   5       47.23       47.49     12.29 o 
   8   2   5      321.40      313.63     21.11 o 
   9   2   5      451.48      470.01     29.76 o 
  10   2   5      232.59      252.75     25.66 o 
  11   2   5      208.85      242.20     26.93 o 
  12   2   5       29.50       14.20     17.21 o 
  13   2   5       30.73       15.49     22.06 o 
  14   2   5       17.24      -42.86     70.62 o 
 -15   3   5       79.72       15.50     44.99 o 
 -14   3   5        2.07      -13.45     38.41 o 
 -13   3   5       72.94       75.58     16.82 o 
 -12   3   5       49.43       37.97     16.76 o 
 -11   3   5      162.56      166.64     18.75 o 
 -10   3   5        8.73       16.69     12.76 o 
  -9   3   5      186.44      224.65     19.00 o 
  -8   3   5      409.00      410.56     21.11 o 
  -7   3   5      418.53      414.98     15.84 o 
  -6   3   5       53.46       59.75      5.67 o 
  -5   3   5       52.17       51.55      5.21 o 
  -4   3   5      180.80      203.07      6.97 o 
  -3   3   5      224.46      242.67      7.51 o 
  -2   3   5     1132.45     1197.83     15.63 o 
  -1   3   5      183.86      200.71      7.41 o 
   0   3   5       14.09       15.01      3.95 o 
   1   3   5     2600.27     2719.48     30.56 o 
   2   3   5        6.08        6.80      3.74 o 
   3   3   5      119.47      133.94      8.61 o 
   4   3   5      123.89      109.02      8.65 o 
   5   3   5      401.09      386.29     17.48 o 
   6   3   5      512.22      506.97     23.05 o 
   7   3   5        6.14       21.22     16.00 o 
   8   3   5      741.41      613.47     45.77 o 
   9   3   5        1.04       12.20     13.74 o 
  10   3   5       39.56       27.33     13.02 o 
  11   3   5        0.00       -6.09     21.08 o 
  12   3   5        0.23      -11.62     32.97 o 
  13   3   5      281.09      280.74     46.60 o 
 -14   4   5      116.77      100.45     52.62 o 
 -13   4   5       18.12       -5.68     17.33 o 
 -12   4   5       34.36       22.86     23.08 o 
 -11   4   5        0.06      -10.71     10.71 o 
 -10   4   5        0.00       10.78     11.47 o 
  -9   4   5     1384.37     1335.27     33.53 o 
  -8   4   5       36.97       25.88     11.10 o 
  -7   4   5      237.42      256.95     21.16 o 
  -6   4   5       73.11       78.84      9.99 o 
  -5   4   5     1617.27     1659.89     24.12 o 
  -4   4   5        0.16        0.73      3.28 o 
  -3   4   5       42.75       39.24      4.87 o 
  -2   4   5      311.66      323.38     10.59 o 
  -1   4   5      392.87      388.27     11.35 o 
   0   4   5     1581.54     1595.74     22.51 o 
   1   4   5     2234.59     2244.36     29.62 o 
   2   4   5      154.68      170.06      9.02 o 
   3   4   5      106.12      107.72      8.17 o 
   4   4   5      218.44      224.26     12.00 o 
   5   4   5      336.78      361.76     19.14 o 
   6   4   5      322.75      313.14     22.42 o 
   7   4   5      197.66      235.39     24.56 o 
   8   4   5        9.28        5.08     17.99 o 
   9   4   5       39.96       40.58     18.65 o 
  10   4   5       67.48       57.82     15.09 o 
  11   4   5       30.42       43.41     19.32 o 
  12   4   5       71.13      134.83     42.74 o 
  13   4   5        3.95       -9.68     66.13 o 
 -14   5   5        0.03       25.50     70.62 o 
 -13   5   5       31.19       88.22     45.05 o 
 -12   5   5        7.24        8.27     16.74 o 
 -11   5   5        6.35       13.80     13.60 o 
 -10   5   5       84.58       79.27     27.57 o 
  -9   5   5        3.61        6.03      8.88 o 
  -8   5   5      606.86      573.00     25.34 o 
  -7   5   5      170.81      179.04     19.68 o 
  -6   5   5      137.75      170.34     16.50 o 
  -5   5   5       23.28        9.69      7.60 o 
  -4   5   5      168.75      179.16     18.86 o 
  -3   5   5        0.84        5.02      5.85 o 
  -2   5   5       10.84       12.73      6.68 o 
  -1   5   5      134.77      130.22     10.00 o 
   0   5   5      487.34      438.26     17.07 o 
   1   5   5      137.64      124.97     11.39 o 
   2   5   5      115.60       97.54     10.08 o 
   3   5   5       53.44       49.95      8.15 o 
   4   5   5      241.44      268.53     15.56 o 
   5   5   5        2.16       -6.77      9.84 o 
   6   5   5      100.96      106.86     17.54 o 
   7   5   5       49.61       32.73     15.22 o 
   8   5   5        3.04        3.69     14.10 o 
   9   5   5      491.33      570.82     37.76 o 
  10   5   5       12.35       19.39     19.36 o 
  11   5   5       95.40      147.90     27.98 o 
  12   5   5        0.03      -51.42     60.41 o 
 -13   6   5       20.20       51.70     72.69 o 
 -12   6   5       23.09       57.17     31.50 o 
 -11   6   5       59.00       78.40     33.79 o 
 -10   6   5       74.73       87.38     16.77 o 
  -9   6   5        0.65       -4.96      9.86 o 
  -8   6   5       86.80      104.59     15.73 o 
  -7   6   5      437.81      385.50     24.31 o 
  -6   6   5       54.12       44.81     11.90 o 
  -5   6   5      174.52      161.99     14.92 o 
  -4   6   5       15.40        0.83     13.24 o 
  -3   6   5       13.66       17.89      9.07 o 
  -2   6   5        3.37        4.31      7.68 o 
  -1   6   5       58.46       40.12      9.39 o 
   0   6   5        1.02        4.80      6.91 o 
   1   6   5        4.69       -3.87      6.78 o 
   2   6   5        7.50        5.59      8.53 o 
   3   6   5        7.36       25.64      9.82 o 
   4   6   5       65.34       68.89     18.86 o 
   5   6   5       95.10       56.35     22.63 o 
   6   6   5       12.13       -6.17     14.43 o 
   7   6   5        0.44        7.79     16.25 o 
   8   6   5      190.38      235.98     32.18 o 
   9   6   5       35.52       76.85     43.92 o 
  10   6   5        1.27        1.75     25.98 o 
  11   6   5        4.69       10.27     37.65 o 
 -12   7   5        1.91       54.78     45.18 o 
 -11   7   5        0.84        4.74     45.87 o 
 -10   7   5       76.79      108.16     19.95 o 
  -9   7   5      210.68      226.23     24.31 o 
  -8   7   5      545.68      515.34     47.94 o 
  -7   7   5      351.13      372.08     26.58 o 
  -6   7   5      100.23       92.18     16.06 o 
  -5   7   5        8.03       12.68     10.04 o 
  -4   7   5      127.68      144.79     16.05 o 
  -3   7   5       73.34       62.87     11.86 o 
  -2   7   5      282.12      315.64     20.37 o 
  -1   7   5        7.42        8.64     12.47 o 
   0   7   5       49.39       58.69     14.83 o 
   1   7   5       33.63       27.18     13.57 o 
   2   7   5        1.05       -4.19     12.36 o 
   3   7   5      217.39      187.92     25.37 o 
   4   7   5        7.16       10.35     19.74 o 
   5   7   5      135.37      129.15     25.63 o 
   6   7   5        5.31       42.91     27.43 o 
   7   7   5        0.23       17.44     18.26 o 
   8   7   5       43.72       54.27     23.81 o 
   9   7   5        0.18       35.35     51.30 o 
  10   7   5       15.49       66.69     38.02 o 
 -10   8   5      192.91      218.07     75.89 o 
  -9   8   5        5.32       56.54     29.33 o 
  -8   8   5       58.26       56.40     17.66 o 
  -7   8   5        0.40        9.77     18.42 o 
  -6   8   5      184.90      187.93     22.07 o 
  -5   8   5       93.65       97.89     20.88 o 
  -4   8   5      186.80      209.55     22.91 o 
  -3   8   5      216.53      202.05     22.25 o 
  -2   8   5        8.14       10.78     13.07 o 
  -1   8   5        3.69       11.82     18.79 o 
   0   8   5      176.32      191.45     31.98 o 
   1   8   5      158.43      187.12     26.76 o 
   2   8   5        2.26       47.13     30.96 o 
   3   8   5       27.89       99.42     34.07 o 
   4   8   5       29.19       49.30     50.27 o 
   5   8   5       24.73       74.39     66.79 o 
   6   8   5       81.26      127.20     35.70 o 
   7   8   5       71.30      172.42     87.23 o 
   8   8   5        3.26       24.40     31.75 o 
   9   8   5       45.20       41.44     43.53 o 
  -8   9   5       16.72       37.42     43.07 o 
  -7   9   5        1.85      -28.98     34.68 o 
  -6   9   5       21.81       34.90     26.09 o 
  -5   9   5       22.43        8.71     21.09 o 
  -4   9   5      118.59      136.73     30.88 o 
  -3   9   5        0.73       12.35     17.35 o 
  -2   9   5        0.35       17.34     18.00 o 
  -1   9   5       80.06      130.84     33.64 o 
   0   9   5      235.12      249.82     52.85 o 
   1   9   5       99.99       90.46     31.44 o 
   2   9   5       67.05       87.82     48.79 o 
   3   9   5       28.06       41.54     43.23 o 
   4   9   5       48.81       39.17     43.70 o 
   5   9   5        3.39       12.18     38.95 o 
   6   9   5        8.51       61.27     48.26 o 
   7   9   5       76.18      156.39     58.57 o 
  -5  10   5        1.54       56.37     42.45 o 
  -4  10   5        6.80       34.95     45.25 o 
  -3  10   5        3.10        0.46     43.36 o 
  -2  10   5        9.42       -0.02     28.59 o 
  -1  10   5      271.34      281.79     44.22 o 
   0  10   5        7.96       31.17     39.19 o 
   1  10   5       14.08       -4.41     41.72 o 
   2  10   5       41.17      -33.79     42.13 o 
   3  10   5       36.27        1.94     42.01 o 
 -15   0   6        4.78       -1.95     69.30 o 
 -14   0   6      140.28      177.01     30.99 o 
 -13   0   6        7.34       12.53     15.40 o 
 -12   0   6      169.75      150.00     25.39 o 
 -11   0   6      151.10      139.14     19.95 o 
 -10   0   6     2158.42     1993.14     67.99 o 
  -9   0   6      115.47       84.30     11.47 o 
  -8   0   6       67.09       59.29      7.93 o 
  -7   0   6      277.04      269.54     11.35 o 
  -6   0   6       90.03       74.47      6.09 o 
  -5   0   6     3924.61     3960.47     47.14 o 
  -4   0   6       13.05       23.83      2.58 o 
  -3   0   6       61.48       49.24      4.46 o 
  -2   0   6     1246.88     1309.41     16.52 o 
  -1   0   6    20080.14    19644.39    125.69 o 
   0   0   6     4790.18     4660.74     39.56 o 
   1   0   6      340.34      381.91     10.90 o 
   2   0   6     1128.52     1081.99     19.88 o 
   3   0   6       83.79      161.50     17.11 o 
   4   0   6      550.41      602.49     21.60 o 
   5   0   6       79.57       91.42     11.27 o 
   6   0   6        4.77       17.52      7.61 o 
   7   0   6     1669.53     1631.37     62.90 o 
   8   0   6      301.76      234.21     32.14 o 
   9   0   6       47.29       27.99     18.09 o 
  10   0   6      126.88      133.03     50.03 o 
  11   0   6       93.57       47.25     23.89 o 
  12   0   6        6.18       -0.78     18.40 o 
  13   0   6        4.50       17.74     45.55 o 
  14   0   6        9.73      -83.65     97.64 o 
 -15   1   6       35.09      -30.79     54.70 o 
 -14   1   6       16.67       25.56     13.73 o 
 -13   1   6      124.04      122.30     16.97 o 
 -12   1   6       47.38       28.53     18.19 o 
 -11   1   6        3.50        5.28      8.13 o 
 -10   1   6       11.42        6.08     10.29 o 
  -9   1   6      284.79      282.38     11.88 o 
  -8   1   6       81.22      104.33      7.55 o 
  -7   1   6       93.65       81.44      5.77 o 
  -6   1   6     1779.49     1856.48     19.24 o 
  -5   1   6      813.49      819.48     10.88 o 
  -4   1   6      291.38      295.32      5.87 o 
  -3   1   6      212.15      229.40      5.13 o 
  -2   1   6     1209.40     1094.08     10.04 o 
  -1   1   6     4673.32     4571.36     28.53 o 
   0   1   6     1442.94     1337.93     14.53 o 
   1   1   6     1044.10     1103.72     14.89 o 
   2   1   6      192.73      157.40      7.46 o 
   3   1   6      298.48      278.52      9.50 o 
   4   1   6     2249.67     2367.25     29.59 o 
   5   1   6      253.93      251.94     11.28 o 
   6   1   6       15.24       14.40      5.79 o 
   7   1   6       37.86       22.75      9.52 o 
   8   1   6      591.58      473.64     33.13 o 
   9   1   6       85.28       71.69     15.02 o 
  10   1   6      644.42      596.62     34.65 o 
  11   1   6       95.59      100.54     21.41 o 
  12   1   6       21.90       20.46     18.90 o 
  13   1   6      154.34      213.48     31.59 o 
  14   1   6        0.25      -11.94     73.07 o 
 -15   2   6       29.90       43.63     40.94 o 
 -14   2   6        0.40        2.04     11.23 o 
 -13   2   6       30.90       40.90     12.72 o 
 -12   2   6       86.85       69.46     12.83 o 
 -11   2   6      218.89      232.40     17.68 o 
 -10   2   6     1633.83     1584.86     38.18 o 
  -9   2   6        2.46        5.29      8.31 o 
  -8   2   6       13.48        8.71      6.89 o 
  -7   2   6       60.96       72.15      5.49 o 
  -6   2   6        5.79       15.35      4.60 o 
  -5   2   6      280.05      313.20      7.25 o 
  -4   2   6      213.87      202.17      6.22 o 
  -3   2   6      627.41      620.17     10.89 o 
  -2   2   6     1037.54     1096.69     13.57 o 
  -1   2   6        6.25        3.63      2.73 o 
   0   2   6     4985.98     4768.93     35.26 o 
   1   2   6      739.30      685.97     14.78 o 
   2   2   6       12.69       17.50      5.84 o 
   3   2   6       89.89       98.06      8.19 o 
   4   2   6     2417.67     2530.95     28.45 o 
   5   2   6     1540.31     1549.16     29.65 o 
   6   2   6      238.18      209.51     14.00 o 
   7   2   6       39.89       45.44     12.85 o 
   8   2   6      136.90      111.40     15.16 o 
   9   2   6      120.06      121.29     20.09 o 
  10   2   6       21.50        3.62     15.76 o 
  11   2   6        2.47      -18.49     23.39 o 
  12   2   6        3.62       -5.37     25.79 o 
  13   2   6        3.39       14.55     20.57 o 
 -15   3   6        0.91      -37.14     40.57 o 
 -14   3   6        0.52       -4.51     35.12 o 
 -13   3   6       94.52      114.21     17.35 o 
 -12   3   6       16.46        5.19     17.46 o 
 -11   3   6       10.84       14.47     10.99 o 
 -10   3   6     1193.50     1147.21     34.72 o 
  -9   3   6      102.33       74.44     19.83 o 
  -8   3   6        3.56       -1.89      6.82 o 
  -7   3   6       35.58       30.37      6.83 o 
  -6   3   6      124.72      135.00      7.20 o 
  -5   3   6      195.53      206.06      7.98 o 
  -4   3   6      403.57      405.94      9.93 o 
  -3   3   6      403.67      379.77      9.02 o 
  -2   3   6       34.27       31.81      6.52 o 
  -1   3   6      649.10      644.43     13.08 o 
   0   3   6     2249.90     2144.65     24.05 o 
   1   3   6      188.85      237.12      9.18 o 
   2   3   6      228.44      243.52     11.05 o 
   3   3   6      144.37      155.79     10.08 o 
   4   3   6      191.03      195.40     11.50 o 
   5   3   6      298.90      290.91     16.41 o 
   6   3   6     2990.87     2878.63     51.73 o 
   7   3   6        3.78       12.91     19.32 o 
   8   3   6        9.97        3.64      9.37 o 
   9   3   6      255.21      285.80     22.73 o 
  10   3   6       35.09       10.00     20.42 o 
  11   3   6        5.15       -7.52     16.54 o 
  12   3   6       48.00       38.09     26.06 o 
  13   3   6        2.37      -26.46     70.41 o 
 -14   4   6       13.64       42.67     45.33 o 
 -13   4   6       17.53       24.72     19.54 o 
 -12   4   6      148.88      151.85     22.17 o 
 -11   4   6       41.44       30.77     13.42 o 
 -10   4   6        0.46        2.36     10.22 o 
  -9   4   6       13.79       12.67     12.06 o 
  -8   4   6        0.02        5.06      8.53 o 
  -7   4   6      661.82      642.33     23.25 o 
  -6   4   6       15.70       17.73      7.54 o 
  -5   4   6       15.21       14.06      7.04 o 
  -4   4   6       51.93       55.07      5.49 o 
  -3   4   6     1538.08     1511.65     20.13 o 
  -2   4   6      341.33      326.78     10.03 o 
  -1   4   6      103.85      107.89      8.76 o 
   0   4   6     7760.61     7859.57     57.13 o 
   1   4   6     1488.23     1449.71     24.21 o 
   2   4   6      492.42      437.01     13.71 o 
   3   4   6       51.56       70.86      8.93 o 
   4   4   6       90.92       94.30     10.02 o 
   5   4   6        1.90       12.85     13.67 o 
   6   4   6      273.86      307.58     27.18 o 
   7   4   6       13.78        0.21     14.10 o 
   8   4   6        2.28        5.69     14.03 o 
   9   4   6        5.86       -5.21     15.67 o 
  10   4   6       28.43       23.33     16.86 o 
  11   4   6      122.38      143.65     47.95 o 
  12   4   6       32.33       80.82     46.45 o 
 -14   5   6       20.87       91.97     52.68 o 
 -13   5   6       14.12       -6.07     39.25 o 
 -12   5   6       45.93       76.88     19.62 o 
 -11   5   6        3.48        0.71     18.09 o 
 -10   5   6      229.57      192.16     18.17 o 
  -9   5   6     1019.05     1078.95     33.94 o 
  -8   5   6      153.43      176.32     24.04 o 
  -7   5   6       27.68        6.62     11.02 o 
  -6   5   6       47.61       48.12     11.02 o 
  -5   5   6      356.88      370.02     18.62 o 
  -4   5   6      125.49      116.98     12.15 o 
  -3   5   6       60.88       64.69     10.90 o 
  -2   5   6       83.38       95.61     10.22 o 
  -1   5   6      474.29      473.49     17.51 o 
   0   5   6      118.58       94.91      9.50 o 
   1   5   6      104.64       99.74      9.73 o 
   2   5   6      196.82      234.04     13.03 o 
   3   5   6        1.70       -7.71      7.71 o 
   4   5   6       16.22        6.03      9.47 o 
   5   5   6        0.16        5.09     13.95 o 
   6   5   6      164.09      142.20     24.21 o 
   7   5   6      311.12      300.85     34.19 o 
   8   5   6        0.33       -5.53     16.11 o 
   9   5   6      117.95      107.49     23.61 o 
  10   5   6       93.92      128.35     27.70 o 
  11   5   6       30.50       27.53     29.95 o 
  12   5   6       25.75       18.26    122.36 o 
 -13   6   6        0.35       43.40     41.34 o 
 -12   6   6        7.81       18.79     26.90 o 
 -11   6   6       11.15        1.33     16.00 o 
 -10   6   6      218.59      212.71     21.54 o 
  -9   6   6      187.63      221.62     24.11 o 
  -8   6   6      439.44      453.29     32.81 o 
  -7   6   6      206.77      225.17     20.36 o 
  -6   6   6      418.79      460.01     28.17 o 
  -5   6   6       67.93       60.17     11.11 o 
  -4   6   6      194.47      218.67     16.69 o 
  -3   6   6      362.56      359.85     19.85 o 
  -2   6   6      151.84      169.34     15.38 o 
  -1   6   6       25.06       27.01     10.05 o 
   0   6   6      266.86      277.67     16.22 o 
   1   6   6       42.46       39.30     10.89 o 
   2   6   6       17.72       20.01     13.88 o 
   3   6   6       23.72       38.22     11.59 o 
   4   6   6      171.57      160.20     24.18 o 
   5   6   6       24.45       43.25     30.83 o 
   6   6   6      562.40      593.67     41.08 o 
   7   6   6      180.61      167.21     28.68 o 
   8   6   6      399.74      327.31     35.92 o 
   9   6   6       13.46       21.66     25.64 o 
  10   6   6      191.78      254.57     37.18 o 
  11   6   6        9.77       23.53     36.67 o 
 -12   7   6        0.44      102.59     53.75 o 
 -11   7   6        1.13       -1.12     27.15 o 
 -10   7   6       48.36       56.48     17.06 o 
  -9   7   6       13.55       -2.41     11.67 o 
  -8   7   6        0.00        6.04     11.37 o 
  -7   7   6       12.25        6.24     11.35 o 
  -6   7   6      155.35      176.60     21.31 o 
  -5   7   6        4.78        3.38      9.11 o 
  -4   7   6      257.25      270.44     24.76 o 
  -3   7   6       47.93       32.85     11.02 o 
  -2   7   6       42.09       30.34     11.02 o 
  -1   7   6      241.08      273.87     19.81 o 
   0   7   6       81.38       89.29     17.03 o 
   1   7   6       94.15      105.43     25.13 o 
   2   7   6       45.17       40.82     14.71 o 
   3   7   6      169.94      150.12     34.43 o 
   4   7   6       19.60       25.80     26.62 o 
   5   7   6       21.68        3.64     72.15 o 
   6   7   6       29.76       29.96     36.74 o 
   7   7   6       28.18      124.10     39.61 o 
   8   7   6       11.37       20.33     44.37 o 
   9   7   6      143.66      101.12     43.58 o 
  10   7   6        6.40      228.88    107.09 o 
 -10   8   6        1.40      109.60     74.42 o 
  -9   8   6        4.94       48.93     42.67 o 
  -8   8   6        7.58       29.90     20.71 o 
  -7   8   6       90.24      102.39     19.48 o 
  -6   8   6       44.37       43.21     14.25 o 
  -5   8   6        2.36       12.50     12.07 o 
  -4   8   6      134.73      140.04     20.05 o 
  -3   8   6       50.04       49.02     15.24 o 
  -2   8   6       15.52       20.83     13.89 o 
  -1   8   6      129.72      184.44     22.19 o 
   0   8   6        2.21       20.27     17.87 o 
   1   8   6      287.43      267.25     24.75 o 
   2   8   6      113.24      179.27     47.68 o 
   3   8   6       43.97       50.44     49.97 o 
   4   8   6       32.85       68.73     61.92 o 
   5   8   6      133.61      135.36     53.91 o 
   6   8   6       38.76      113.49     64.84 o 
   7   8   6       16.79       84.07     78.35 o 
   8   8   6        0.26       48.74    118.14 o 
  -8   9   6      102.73       47.39     42.37 o 
  -7   9   6       74.40       16.45     36.98 o 
  -6   9   6      140.38      124.07     32.90 o 
  -5   9   6        2.24       50.22     26.11 o 
  -4   9   6       61.57       32.67     43.04 o 
  -3   9   6        0.02        9.04     17.11 o 
  -2   9   6       45.32       53.21     21.46 o 
  -1   9   6      433.29      455.98     47.09 o 
   0   9   6       13.20       49.66     28.10 o 
   1   9   6      107.45      123.20     34.03 o 
   2   9   6      113.61      123.26     51.82 o 
   3   9   6       81.85       77.03     49.08 o 
   4   9   6       13.87       39.15     43.19 o 
   5   9   6        0.73      -32.59     32.59 o 
   6   9   6        4.69       -9.03     38.65 o 
  -5  10   6        3.65      -33.33     33.33 o 
  -4  10   6       28.83        6.68     37.33 o 
  -3  10   6        2.46        5.34     39.59 o 
  -2  10   6       35.76       24.96     29.16 o 
  -1  10   6        0.25       -5.50     29.35 o 
   0  10   6        3.59       -5.53     28.33 o 
   1  10   6       16.99      -42.77     42.77 o 
   2  10   6        4.62      -37.82     37.82 o 
   3  10   6        1.25      -23.67     44.37 o 
 -15   1   7        0.06       15.27     53.64 o 
 -14   1   7      117.67      152.90     19.11 o 
 -13   1   7        0.19       -7.28      8.16 o 
 -12   1   7       60.94       45.66     11.53 o 
 -11   1   7       63.66       80.75     10.95 o 
 -10   1   7      231.65      223.17     13.38 o 
  -9   1   7      635.82      688.15     18.70 o 
  -8   1   7        2.42        1.74      4.38 o 
  -7   1   7        5.03       -2.08      3.47 o 
  -6   1   7      146.26      149.72      7.32 o 
  -5   1   7     2394.69     2503.21     19.60 o 
  -4   1   7       88.54       89.20      3.70 o 
  -3   1   7      308.87      267.75      5.87 o 
  -2   1   7       40.41       46.19      5.39 o 
  -1   1   7      531.89      515.06      8.87 o 
   0   1   7      196.44      202.75      6.58 o 
   1   1   7     1181.74     1146.37     15.40 o 
   2   1   7     4401.91     4286.24     36.48 o 
   3   1   7      573.93      598.28     13.00 o 
   4   1   7     3956.70     4048.17     62.12 o 
   5   1   7        0.67       -3.17      5.21 o 
   6   1   7       27.41       24.45      7.11 o 
   7   1   7        2.77       -2.79      8.25 o 
   8   1   7        8.24       23.12     11.59 o 
   9   1   7       24.24       17.55     14.64 o 
  10   1   7       15.90       11.37     38.00 o 
  11   1   7       43.40       50.42     22.36 o 
  12   1   7        1.75       10.22     16.21 o 
  13   1   7      186.66       40.72     48.48 o 
 -15   2   7       31.76       10.80     40.10 o 
 -14   2   7       60.83       70.35     14.69 o 
 -13   2   7       23.53       26.82     10.32 o 
 -12   2   7       35.06       26.90     10.44 o 
 -11   2   7       11.59       19.67     10.68 o 
 -10   2   7        4.72        5.80      9.22 o 
  -9   2   7      416.09      406.94     22.59 o 
  -8   2   7       22.33       20.72      5.64 o 
  -7   2   7      669.25      682.54     12.23 o 
  -6   2   7      124.95      129.44      5.98 o 
  -5   2   7     1394.66     1514.68     16.64 o 
  -4   2   7       77.16       87.10      4.36 o 
  -3   2   7      668.34      730.94     10.96 o 
  -2   2   7     1832.51     1855.24     19.09 o 
  -1   2   7        2.33       -0.80      2.80 o 
   0   2   7      167.78      158.90      9.16 o 
   1   2   7      166.26      168.08      8.25 o 
   2   2   7      344.83      371.98     12.46 o 
   3   2   7      182.46      201.94     12.43 o 
   4   2   7       82.28       83.26      7.67 o 
   5   2   7        0.45       -4.75      4.75 o 
   6   2   7      355.55      359.06     17.61 o 
   7   2   7        9.39       15.50     11.89 o 
   8   2   7        0.00       -8.88      8.88 o 
   9   2   7       16.25       10.20     11.90 o 
  10   2   7       10.38       12.91     14.05 o 
  11   2   7        1.61       -6.16     14.26 o 
  12   2   7       19.22        5.08     25.00 o 
  13   2   7       17.38      -30.66     68.95 o 
 -15   3   7       44.93       62.31     46.59 o 
 -14   3   7       40.87       66.55     40.82 o 
 -13   3   7        1.55        4.85     16.51 o 
 -12   3   7       18.02       19.82     13.57 o 
 -11   3   7        2.02        0.39     11.68 o 
 -10   3   7       39.76       33.94     11.32 o 
  -9   3   7        0.00        9.41      8.28 o 
  -8   3   7       92.59       86.09     10.87 o 
  -7   3   7       16.48       22.79      5.53 o 
  -6   3   7      259.92      260.67      9.72 o 
  -5   3   7      562.64      600.51     12.27 o 
  -4   3   7      373.82      389.78     10.29 o 
  -3   3   7     3118.52     3181.35     36.57 o 
  -2   3   7     3337.99     3346.67     28.16 o 
  -1   3   7      182.01      160.39      6.96 o 
   0   3   7       77.04       93.52      6.55 o 
   1   3   7     1568.42     1518.62     23.01 o 
   2   3   7      581.85      581.10     15.98 o 
   3   3   7      264.18      268.18     12.67 o 
   4   3   7      139.97      155.24     11.98 o 
   5   3   7      196.78      144.82     13.48 o 
   6   3   7      104.13       92.89     14.65 o 
   7   3   7      195.63      224.49     19.84 o 
   8   3   7       50.37       24.19     13.86 o 
   9   3   7       32.70       23.35     12.06 o 
  10   3   7      166.36      131.27     31.77 o 
  11   3   7        7.66      -13.11     27.37 o 
  12   3   7       68.79       92.75     36.04 o 
  13   3   7       64.21       46.99     79.03 o 
 -14   4   7       30.17       52.46     44.22 o 
 -13   4   7       10.42      -20.29     20.29 o 
 -12   4   7        6.17       -3.44     11.49 o 
 -11   4   7       30.35       38.69     13.85 o 
 -10   4   7       95.83       81.98     15.51 o 
  -9   4   7      152.63      144.04     15.02 o 
  -8   4   7      120.03      118.17     13.60 o 
  -7   4   7      324.21      364.70     28.81 o 
  -6   4   7       23.89       25.42      9.70 o 
  -5   4   7      627.29      624.38     16.99 o 
  -4   4   7        0.01        3.26      3.72 o 
  -3   4   7       10.05       18.58      4.16 o 
  -2   4   7       93.63      103.14      6.85 o 
  -1   4   7       56.32       53.40      6.03 o 
   0   4   7     4983.09     4761.23     42.39 o 
   1   4   7     1276.13     1248.48     23.07 o 
   2   4   7      127.90      118.98     10.51 o 
   3   4   7       20.70       24.35      7.67 o 
   4   4   7      395.40      383.68     16.42 o 
   5   4   7       22.90       16.52     18.44 o 
   6   4   7      266.73      265.67     25.61 o 
   7   4   7      119.15       96.89     20.98 o 
   8   4   7      134.31      150.27     24.06 o 
   9   4   7      304.89      356.80     48.41 o 
  10   4   7      158.43       57.56     37.10 o 
  11   4   7       68.35      114.14     32.59 o 
  12   4   7        0.89      -31.12     31.12 o 
 -14   5   7       51.19      115.42     46.83 o 
 -13   5   7        1.77      -16.46     25.13 o 
 -12   5   7       17.83       -1.23     15.65 o 
 -11   5   7       26.37       10.76     12.34 o 
 -10   5   7        9.45       10.72     10.25 o 
  -9   5   7       34.76       38.09     11.18 o 
  -8   5   7     1106.25     1159.90     35.42 o 
  -7   5   7      455.92      449.46     23.28 o 
  -6   5   7        0.07        3.23      7.40 o 
  -5   5   7       10.91       17.08      8.05 o 
  -4   5   7      278.92      298.14     16.75 o 
  -3   5   7      289.51      291.69     16.82 o 
  -2   5   7      206.24      243.10     13.97 o 
  -1   5   7       85.20       99.55     10.91 o 
   0   5   7       95.06       94.67     11.54 o 
   1   5   7       13.08       11.44      6.95 o 
   2   5   7      717.29      684.30     21.81 o 
   3   5   7      298.91      265.75     16.21 o 
   4   5   7      111.19      116.34     16.66 o 
   5   5   7      277.19      291.57     29.59 o 
   6   5   7        0.73       17.80     15.55 o 
   7   5   7        4.87        4.63     21.44 o 
   8   5   7       58.14       48.56     21.16 o 
   9   5   7       21.59       40.24     42.83 o 
  10   5   7        0.60       16.59     18.78 o 
  11   5   7        0.08      -34.30    105.01 o 
 -13   6   7        2.10       63.04     30.29 o 
 -12   6   7        2.31       -1.05     32.89 o 
 -11   6   7       67.01       57.18     20.54 o 
 -10   6   7      109.07       99.48     18.14 o 
  -9   6   7      174.91      203.12     21.27 o 
  -8   6   7      376.13      421.70     28.56 o 
  -7   6   7      128.02      171.46     18.40 o 
  -6   6   7       26.91       14.49      9.22 o 
  -5   6   7      189.50      171.63     15.70 o 
  -4   6   7        0.74       -7.61      7.61 o 
  -3   6   7      926.04      918.78     28.99 o 
  -2   6   7       79.25       72.50     12.55 o 
  -1   6   7      148.09      177.31     16.12 o 
   0   6   7      104.41       99.20     16.18 o 
   1   6   7      212.71      208.13     17.47 o 
   2   6   7       60.15       66.42     12.46 o 
   3   6   7      262.61      259.93     20.92 o 
   4   6   7      116.43       90.93     21.04 o 
   5   6   7       32.25       41.08     18.64 o 
   6   6   7       29.25       38.82     24.86 o 
   7   6   7        5.72      -12.28     17.32 o 
   8   6   7        0.02      -27.34     27.34 o 
   9   6   7        4.80       10.84     47.58 o 
  10   6   7       19.46      205.97    116.90 o 
  11   6   7        9.50       -4.10     36.42 o 
 -12   7   7        1.50       70.27     63.90 o 
 -11   7   7        0.26       67.31     29.05 o 
 -10   7   7      171.09      172.64     29.24 o 
  -9   7   7       82.73       48.36     15.04 o 
  -8   7   7       13.62       11.36     11.32 o 
  -7   7   7       54.22       57.08     13.64 o 
  -6   7   7      156.46      158.39     28.36 o 
  -5   7   7       10.66        8.90      9.96 o 
  -4   7   7      122.80      141.51     17.35 o 
  -3   7   7      126.29       89.64     14.00 o 
  -2   7   7      160.15      115.73     15.66 o 
  -1   7   7      680.70      705.90     27.72 o 
   0   7   7        0.34        7.44     11.93 o 
   1   7   7      204.26      257.58     23.07 o 
   2   7   7       48.52       50.56     14.74 o 
   3   7   7      141.47      193.71     65.64 o 
   4   7   7       11.53        7.01     26.48 o 
   5   7   7       87.83      116.28     37.34 o 
   6   7   7      176.18      211.93     61.37 o 
   7   7   7        2.73      -27.00     27.00 o 
   8   7   7       21.63       74.50     81.57 o 
   9   7   7      130.11      232.00     53.17 o 
 -10   8   7       14.31      113.97     67.42 o 
  -9   8   7       27.77       81.43     28.42 o 
  -8   8   7        4.04       36.91     15.67 o 
  -7   8   7        6.33        0.84     12.53 o 
  -6   8   7        6.62       14.49     12.99 o 
  -5   8   7       68.23       68.09     16.00 o 
  -4   8   7       29.72       30.17     12.49 o 
  -3   8   7        2.88       13.11     15.40 o 
  -2   8   7      166.79      170.09     22.29 o 
  -1   8   7      342.99      340.65     27.59 o 
   0   8   7       35.36       49.20     15.63 o 
   1   8   7        6.19        2.70     22.15 o 
   2   8   7       18.09       35.84     32.92 o 
   3   8   7        1.13       68.00     87.99 o 
   4   8   7        1.11       45.73     56.34 o 
   5   8   7      225.92      315.96     55.84 o 
   6   8   7       20.84       87.24    103.91 o 
   7   8   7        0.18       27.30     93.68 o 
   8   8   7        2.37       27.70     43.06 o 
  -8   9   7       20.55      -17.23     34.95 o 
  -7   9   7        0.01       31.21     42.43 o 
  -6   9   7        7.94        1.30     22.20 o 
  -5   9   7      115.15      106.34     37.64 o 
  -4   9   7        8.04        4.85     19.72 o 
  -3   9   7       10.88        8.06     19.68 o 
  -2   9   7        0.00       23.19     18.45 o 
  -1   9   7       14.93      -13.39     16.70 o 
   0   9   7        0.15        6.61     24.99 o 
   1   9   7       10.75       16.66     26.81 o 
   2   9   7        0.00       11.78     40.61 o 
   3   9   7        3.66       56.01     47.02 o 
   4   9   7       28.58       37.10     49.65 o 
   5   9   7       20.42       18.90     44.65 o 
   6   9   7       10.64      -16.37     39.54 o 
  -5  10   7        0.86       18.31     38.34 o 
  -4  10   7       69.84       10.76     38.45 o 
  -3  10   7       83.68       57.35     46.35 o 
  -2  10   7        0.57        8.02     30.12 o 
  -1  10   7        6.20       12.04     30.54 o 
   0  10   7       15.46       17.41     28.27 o 
   1  10   7       39.30      122.89     56.79 o 
   2  10   7       20.28      -14.64     42.76 o 
 -16   0   8       59.27       27.93     77.60 o 
 -15   0   8       62.19       71.69     74.37 o 
 -14   0   8        0.01       14.26     13.22 o 
 -13   0   8       11.33        2.36     24.07 o 
 -12   0   8        1.37        3.11     13.40 o 
 -11   0   8      518.58      455.44     60.55 o 
 -10   0   8     2764.59     2674.14     58.47 o 
  -9   0   8        8.90       -1.37      6.77 o 
  -8   0   8       76.23       70.54      7.73 o 
  -7   0   8      576.01      524.90     15.28 o 
  -6   0   8     1025.89     1015.12     32.71 o 
  -5   0   8      944.47      944.09     17.38 o 
  -4   0   8        0.76       -2.16      2.16 o 
  -3   0   8      987.66     1026.82     15.18 o 
  -2   0   8     4482.09     4215.30     40.96 o 
  -1   0   8     4300.12     4248.49     52.04 o 
   0   0   8     1302.57     1343.63     20.99 o 
   1   0   8      145.41      180.24      8.93 o 
   2   0   8      192.85      209.18     12.18 o 
   3   0   8      860.07      841.85     44.64 o 
   4   0   8     4326.74     4628.04     64.72 o 
   5   0   8     1216.87     1387.49     34.29 o 
   6   0   8      341.82      343.33     20.31 o 
   7   0   8       64.67       73.92     48.48 o 
   8   0   8      252.45      206.06     32.26 o 
   9   0   8       59.25       61.46     23.44 o 
  10   0   8       48.95       39.49     20.29 o 
  11   0   8       54.87      100.86     32.19 o 
  12   0   8        6.80       42.74    101.02 o 
  13   0   8        1.04      -74.99    100.53 o 
 -15   1   8       14.90        9.95     35.20 o 
 -14   1   8        3.93       19.43     22.62 o 
 -13   1   8       75.72       81.18     13.27 o 
 -12   1   8       24.77       23.52     11.79 o 
 -11   1   8       65.04       88.22     11.36 o 
 -10   1   8      371.88      398.94     19.60 o 
  -9   1   8       29.24       26.36      5.86 o 
  -8   1   8       32.81       32.99      5.16 o 
  -7   1   8     1607.06     1606.01     18.95 o 
  -6   1   8     1238.34     1316.01     14.63 o 
  -5   1   8       13.38       12.19      2.17 o 
  -4   1   8      545.84      510.44      7.69 o 
  -3   1   8      332.29      299.37      6.35 o 
  -2   1   8      691.80      730.32     11.18 o 
  -1   1   8      705.67      718.03     10.99 o 
   0   1   8     1654.60     1478.65     16.38 o 
   1   1   8      759.93      788.30     13.73 o 
   2   1   8        9.84       17.18      5.05 o 
   3   1   8        1.89        3.20      4.06 o 
   4   1   8      474.78      495.09     17.73 o 
   5   1   8        2.63        2.18      5.62 o 
   6   1   8       10.93        6.90      7.77 o 
   7   1   8      224.97      203.33     20.48 o 
   8   1   8      662.03      547.37     50.97 o 
   9   1   8      406.04      375.18     31.88 o 
  10   1   8       13.62        3.87     18.77 o 
  11   1   8       21.35       56.53     17.89 o 
  12   1   8       10.31      -12.56     43.74 o 
  13   1   8      234.32      186.76     88.83 o 
 -15   2   8       31.58       19.18     38.04 o 
 -14   2   8        3.64        4.49     12.32 o 
 -13   2   8      128.75      118.63     20.24 o 
 -12   2   8      208.85      194.72     17.05 o 
 -11   2   8       53.02       56.89     12.06 o 
 -10   2   8      651.75      584.58     24.15 o 
  -9   2   8      242.90      254.21     14.44 o 
  -8   2   8        8.95       16.89      4.20 o 
  -7   2   8        5.29        7.35      3.90 o 
  -6   2   8      303.28      322.17      8.23 o 
  -5   2   8     2110.25     2166.75     19.91 o 
  -4   2   8        2.67       -0.84      2.30 o 
  -3   2   8      814.70      822.79     12.11 o 
  -2   2   8        9.38        9.40      6.27 o 
  -1   2   8     3136.71     3144.13     27.87 o 
   0   2   8     2235.18     2272.24     24.26 o 
   1   2   8      644.62      670.71     14.91 o 
   2   2   8      210.83      185.49     10.29 o 
   3   2   8       23.09        8.42      4.91 o 
   4   2   8      147.80      155.21      9.96 o 
   5   2   8      378.03      403.06     13.73 o 
   6   2   8      438.81      410.18     22.15 o 
   7   2   8       42.58       38.41     12.04 o 
   8   2   8      433.73      383.51     24.25 o 
   9   2   8       26.62       10.79     25.65 o 
  10   2   8      279.69      315.94     29.39 o 
  11   2   8        7.57        0.26     33.10 o 
  12   2   8       62.86       24.50     71.50 o 
  13   2   8       88.06       63.26     77.84 o 
 -15   3   8        0.13      -14.04     39.30 o 
 -14   3   8      125.13      186.82     47.46 o 
 -13   3   8       91.88       75.41     15.52 o 
 -12   3   8       17.86       29.15     15.15 o 
 -11   3   8        0.04       -3.40     11.68 o 
 -10   3   8      915.43      892.48     30.41 o 
  -9   3   8       38.69       27.28      8.46 o 
  -8   3   8       35.47       41.30      7.26 o 
  -7   3   8      256.13      266.07     11.04 o 
  -6   3   8      778.43      837.18     15.78 o 
  -5   3   8      623.47      645.37     12.57 o 
  -4   3   8      576.07      574.35     11.70 o 
  -3   3   8       87.54      105.34      6.32 o 
  -2   3   8        4.65       -1.03      2.84 o 
  -1   3   8     3647.69     3810.27     38.08 o 
   0   3   8      718.23      772.90     15.26 o 
   1   3   8       68.87       46.10      8.03 o 
   2   3   8      347.07      323.80     13.69 o 
   3   3   8       53.05       47.80      8.04 o 
   4   3   8      247.20      278.51     14.25 o 
   5   3   8      258.54      229.27     16.11 o 
   6   3   8      263.63      213.82     16.93 o 
   7   3   8       12.56       12.12     19.37 o 
   8   3   8      104.35       56.46     13.74 o 
   9   3   8       95.99       77.72     20.03 o 
  10   3   8      556.83      655.85     51.43 o 
  11   3   8      323.01      357.25     46.36 o 
  12   3   8        1.73      -67.23     68.01 o 
 -14   4   8       59.34       52.10     41.19 o 
 -13   4   8        0.34      -16.01     16.01 o 
 -12   4   8        4.88        3.84     14.06 o 
 -11   4   8       24.11       30.17     13.56 o 
 -10   4   8      423.02      421.03     21.85 o 
  -9   4   8       50.02       38.59     10.36 o 
  -8   4   8      754.66      738.90     25.92 o 
  -7   4   8      178.03      178.04     14.34 o 
  -6   4   8        1.92        7.00      6.31 o 
  -5   4   8       50.67       37.66     12.31 o 
  -4   4   8       39.27       38.35      6.54 o 
  -3   4   8      313.75      307.20     11.86 o 
  -2   4   8      462.77      467.35     11.85 o 
  -1   4   8       26.87       41.83      5.71 o 
   0   4   8     3141.87     3007.71     38.07 o 
   1   4   8      228.19      227.72     13.29 o 
   2   4   8      705.61      682.12     20.56 o 
   3   4   8      473.46      464.35     23.56 o 
   4   4   8      691.37      660.38     20.71 o 
   5   4   8        0.09       -6.30     17.28 o 
   6   4   8       11.68        7.09     12.52 o 
   7   4   8      165.76      130.41     22.72 o 
   8   4   8      145.64      191.20     26.78 o 
   9   4   8      204.82      212.38     28.92 o 
  10   4   8      358.30      404.24     45.53 o 
  11   4   8      273.95      275.09     79.75 o 
  12   4   8       58.06       37.34     78.54 o 
 -14   5   8       39.11      138.18     53.24 o 
 -13   5   8        4.64       35.89     29.16 o 
 -12   5   8       10.69       13.89     16.47 o 
 -11   5   8       61.01       84.28     20.32 o 
 -10   5   8       14.69        8.58      9.78 o 
  -9   5   8      378.28      435.19     24.61 o 
  -8   5   8        0.67       19.02      9.16 o 
  -7   5   8       12.79       22.25      8.90 o 
  -6   5   8      159.24      156.36     14.55 o 
  -5   5   8      177.21      178.18     14.83 o 
  -4   5   8      423.29      456.28     20.04 o 
  -3   5   8      219.29      223.39     20.61 o 
  -2   5   8       54.58       63.26     10.46 o 
  -1   5   8      121.89      147.69     15.10 o 
   0   5   8       20.14       16.55      7.00 o 
   1   5   8       61.74       59.99      9.78 o 
   2   5   8      190.46      186.98     14.45 o 
   3   5   8        0.80        3.17      7.76 o 
   4   5   8       94.57       65.23     20.30 o 
   5   5   8      136.39      103.15     28.38 o 
   6   5   8       59.97       73.26     21.10 o 
   7   5   8       34.97       12.78     17.29 o 
   8   5   8       27.38       64.93     23.12 o 
   9   5   8       17.48        0.82     42.81 o 
  10   5   8        9.02       -1.77     60.56 o 
  11   5   8        3.16        7.56    111.98 o 
 -13   6   8       32.34       46.07     50.18 o 
 -12   6   8       48.09       85.19     32.22 o 
 -11   6   8        1.88       -1.03     12.99 o 
 -10   6   8       19.80       20.28     12.10 o 
  -9   6   8      311.16      304.21     36.76 o 
  -8   6   8      298.75      314.48     23.24 o 
  -7   6   8      180.42      199.92     19.17 o 
  -6   6   8       20.88        6.69      9.30 o 
  -5   6   8        0.07       -1.50      7.97 o 
  -4   6   8        0.47       -3.20      7.58 o 
  -3   6   8       20.88       21.03      9.46 o 
  -2   6   8      199.18      186.52     17.01 o 
  -1   6   8      111.29      125.65     18.40 o 
   0   6   8     1729.80     1672.69     38.55 o 
   1   6   8      788.40      765.47     27.34 o 
   2   6   8        5.11        1.23     12.95 o 
   3   6   8       48.65       47.74     14.83 o 
   4   6   8      312.61      322.85     44.79 o 
   5   6   8        6.68      -25.91     26.81 o 
   6   6   8        2.99      -27.22     27.22 o 
   7   6   8      131.19      192.92     49.95 o 
   8   6   8       33.92       64.30     39.50 o 
   9   6   8       40.46       51.86     39.20 o 
  10   6   8      115.67      120.44     49.53 o 
 -12   7   8       34.62       91.09     33.25 o 
 -11   7   8        5.44       23.41     27.62 o 
 -10   7   8      193.82      266.51     34.24 o 
  -9   7   8      160.04      182.11     23.68 o 
  -8   7   8       49.13       24.81     12.71 o 
  -7   7   8       58.50       99.28     17.54 o 
  -6   7   8       90.20       92.52     15.83 o 
  -5   7   8       38.22       24.76     11.40 o 
  -4   7   8      295.09      280.38     25.48 o 
  -3   7   8       93.11       96.53     14.48 o 
  -2   7   8        9.53        3.71      8.95 o 
  -1   7   8      341.28      339.71     21.82 o 
   0   7   8       25.50       23.70     12.55 o 
   1   7   8       41.95       52.81     15.93 o 
   2   7   8      159.79      160.40     25.08 o 
   3   7   8      148.32      191.40     37.32 o 
   4   7   8       16.98       35.08     29.16 o 
   5   7   8       18.57       35.55     31.60 o 
   6   7   8       16.32       26.87     33.30 o 
   7   7   8      158.43      197.21     48.00 o 
   8   7   8        3.13       40.12     62.95 o 
   9   7   8      181.21      160.92     49.84 o 
 -10   8   8       18.18      -16.23     37.69 o 
  -9   8   8        7.59       31.41     40.06 o 
  -8   8   8       31.01       19.20     15.16 o 
  -7   8   8        7.21       11.81     12.94 o 
  -6   8   8      151.43      166.50     22.18 o 
  -5   8   8       80.68       95.08     19.29 o 
  -4   8   8       84.80       93.62     16.31 o 
  -3   8   8        2.73       18.19     13.53 o 
  -2   8   8      139.72      135.71     20.70 o 
  -1   8   8      296.90      305.71     50.99 o 
   0   8   8        0.56       -0.73     16.85 o 
   1   8   8       15.42       30.81     20.93 o 
   2   8   8      160.01      196.67     66.50 o 
   3   8   8       17.06       51.60     95.81 o 
   4   8   8        0.02       76.49     29.80 o 
   5   8   8        0.05       22.49     59.70 o 
   6   8   8       10.68       26.21     75.60 o 
   7   8   8        0.65       38.50     81.79 o 
   8   8   8       59.63      256.36     72.45 o 
  -8   9   8       82.28       34.79     39.79 o 
  -7   9   8      123.45      412.53    215.67 o 
  -6   9   8       94.95      172.09    154.62 o 
  -5   9   8       10.98       67.43     53.56 o 
  -4   9   8        0.08       31.15     42.18 o 
  -3   9   8       24.90       49.68     39.07 o 
  -2   9   8       19.33       42.82     17.41 o 
  -1   9   8        7.03       18.24     16.64 o 
   0   9   8       37.94      118.31     56.67 o 
   1   9   8        0.40       81.51     77.09 o 
   2   9   8       32.94      128.45    109.65 o 
   3   9   8        3.98       92.27    127.54 o 
   4   9   8       15.06      -39.59     39.59 o 
   5   9   8       35.75       34.60     45.51 o 
  -4  10   8       34.01       -6.66     41.67 o 
  -3  10   8       12.84       12.94     29.25 o 
  -2  10   8        5.60      -21.15     27.97 o 
  -1  10   8       37.05       46.86     30.82 o 
   0  10   8        4.40      -24.85     54.59 o 
   1  10   8        3.76       55.93     48.43 o 
   2  10   8        8.17      -41.77     41.77 o 
 -16   1   9       29.78      -49.06     49.06 o 
 -15   1   9        0.00      -38.34     38.34 o 
 -14   1   9        0.04       11.53     12.31 o 
 -13   1   9        4.41        3.08      7.97 o 
 -12   1   9      283.86      255.99     27.18 o 
 -11   1   9       80.01       80.96     10.77 o 
 -10   1   9     1242.51     1168.50     24.47 o 
  -9   1   9      448.45      460.62     12.97 o 
  -8   1   9       10.58        5.93      4.23 o 
  -7   1   9       35.70       35.10      4.56 o 
  -6   1   9       58.27       52.48      5.50 o 
  -5   1   9        8.91       17.49      5.07 o 
  -4   1   9      379.66      373.39      7.38 o 
  -3   1   9      595.35      605.70     10.76 o 
  -2   1   9      211.58      210.02      6.58 o 
  -1   1   9     1806.19     1740.49     17.46 o 
   0   1   9       65.01       65.89      5.03 o 
   1   1   9      297.79      323.08     10.20 o 
   2   1   9       95.86      111.98      7.92 o 
   3   1   9      222.44      229.27      9.97 o 
   4   1   9       83.63       95.05      9.69 o 
   5   1   9        7.75        5.06      5.68 o 
   6   1   9       79.38       74.31     15.06 o 
   7   1   9      403.70      394.68     29.35 o 
   8   1   9       62.39       77.50     16.60 o 
   9   1   9       57.28       38.26     25.96 o 
  10   1   9       53.20       40.87     33.65 o 
  11   1   9       11.62        5.03     65.19 o 
  12   1   9        0.03      -69.71     69.71 o 
  13   1   9      108.10      119.30     83.63 o 
 -15   2   9      238.05      295.71     56.26 o 
 -14   2   9       48.08       54.26     15.59 o 
 -13   2   9        0.16       -2.88      7.58 o 
 -12   2   9        0.00        8.96      7.77 o 
 -11   2   9      141.56      153.02     17.27 o 
 -10   2   9     1131.23     1113.37     32.28 o 
  -9   2   9       54.58       37.12      6.89 o 
  -8   2   9      280.97      321.48      9.34 o 
  -7   2   9      121.32      126.41      6.14 o 
  -6   2   9       80.13       82.60      4.98 o 
  -5   2   9      155.59      171.40      7.15 o 
  -4   2   9        0.00        2.97      2.61 o 
  -3   2   9      432.80      428.22      9.28 o 
  -2   2   9        7.13        8.79      3.11 o 
  -1   2   9      995.46      962.43     18.20 o 
   0   2   9       30.57       27.73      4.40 o 
   1   2   9      681.27      738.71     22.23 o 
   2   2   9      327.19      319.91     11.99 o 
   3   2   9        1.92        5.05      5.83 o 
   4   2   9      139.81      148.58      9.61 o 
   5   2   9      175.75      189.14     13.63 o 
   6   2   9      206.80      200.37     16.32 o 
   7   2   9       41.73       35.06     12.94 o 
   8   2   9       15.76        8.81     11.73 o 
   9   2   9       22.61       24.59     25.59 o 
  10   2   9        1.18      -23.19     44.01 o 
  11   2   9      264.99      216.30     78.99 o 
  12   2   9      206.80      288.85     89.24 o 
 -15   3   9       22.09      -13.92     39.53 o 
 -14   3   9       45.08       36.35     38.36 o 
 -13   3   9        0.51      -13.58     14.32 o 
 -12   3   9       45.85       26.93     13.75 o 
 -11   3   9       14.71       15.22     12.18 o 
 -10   3   9       56.17       71.79     13.41 o 
  -9   3   9      695.24      674.53     22.19 o 
  -8   3   9       77.62       64.55      7.94 o 
  -7   3   9       14.41       26.60      5.68 o 
  -6   3   9       11.49       13.51      4.59 o 
  -5   3   9      663.56      647.72     13.68 o 
  -4   3   9      216.33      226.18      8.23 o 
  -3   3   9      240.41      220.85      8.59 o 
  -2   3   9      362.82      372.48     10.70 o 
  -1   3   9       52.64       38.98      5.27 o 
   0   3   9      907.13      861.41     16.63 o 
   1   3   9        0.05        0.43      6.31 o 
   2   3   9        2.52       -4.50      6.37 o 
   3   3   9       96.68       85.60     10.08 o 
   4   3   9       34.71       44.97     11.42 o 
   5   3   9        3.74        5.25      6.50 o 
   6   3   9      312.67      307.05     22.22 o 
   7   3   9       15.91       28.30     15.93 o 
   8   3   9       37.18       80.60     26.06 o 
   9   3   9        0.15       22.54     17.72 o 
  10   3   9       41.47      -21.80     62.37 o 
  11   3   9       35.82      -29.77     66.92 o 
  12   3   9        0.11      -71.75     72.78 o 
 -14   4   9       31.84       20.41     39.56 o 
 -13   4   9        2.88       11.49     19.15 o 
 -12   4   9       12.89       24.13     13.12 o 
 -11   4   9       11.56        6.72     11.02 o 
 -10   4   9       69.43       64.29     11.61 o 
  -9   4   9        6.80       10.79      7.51 o 
  -8   4   9      186.49      167.07     14.21 o 
  -7   4   9       45.51       43.27      8.37 o 
  -6   4   9       27.14       23.53      8.12 o 
  -5   4   9      507.96      531.09     16.26 o 
  -4   4   9       14.89       15.80      7.44 o 
  -3   4   9        0.59        0.82      6.65 o 
  -2   4   9      310.55      309.80     11.40 o 
  -1   4   9      254.47      252.58     10.66 o 
   0   4   9     1528.97     1497.04     28.38 o 
   1   4   9      572.96      632.08     20.18 o 
   2   4   9        2.85       -4.06      6.35 o 
   3   4   9      439.82      416.92     18.37 o 
   4   4   9      347.48      333.42     17.39 o 
   5   4   9     1567.24     1555.16     41.48 o 
   6   4   9      721.25      722.89     61.36 o 
   7   4   9        1.48       29.62     21.31 o 
   8   4   9      165.94      151.11     25.80 o 
   9   4   9       78.47       84.75     35.41 o 
  10   4   9       10.96      -33.02     67.37 o 
  11   4   9      116.95      103.94     74.00 o 
  12   4   9        9.39      111.79    131.05 o 
 -14   5   9       14.25       81.27     49.61 o 
 -13   5   9      144.65      178.16     38.20 o 
 -12   5   9        8.04       15.73     12.69 o 
 -11   5   9       64.62       73.47     16.59 o 
 -10   5   9      486.00      473.48     25.76 o 
  -9   5   9       55.75       41.06     11.18 o 
  -8   5   9      387.54      361.67     21.88 o 
  -7   5   9      273.43      280.12     22.47 o 
  -6   5   9       66.88       63.91     10.82 o 
  -5   5   9       70.12       60.87     12.32 o 
  -4   5   9       67.35       70.27     11.01 o 
  -3   5   9     1328.08     1272.01     30.98 o 
  -2   5   9      220.97      196.55     15.29 o 
  -1   5   9       14.41        1.91      9.43 o 
   0   5   9      548.76      527.61     21.78 o 
   1   5   9      821.75      771.44     23.58 o 
   2   5   9      220.51      261.52     16.99 o 
   3   5   9      188.55      165.63     14.71 o 
   4   5   9       62.71       49.47     14.26 o 
   5   5   9      152.11      168.90     25.86 o 
   6   5   9      162.79       90.20     37.90 o 
   7   5   9        0.61       37.21     32.64 o 
   8   5   9       25.96       22.73     33.85 o 
   9   5   9        0.46       20.35     35.97 o 
  10   5   9       20.40       46.33     38.04 o 
  11   5   9       33.73       98.83    118.64 o 
 -13   6   9        6.71       70.93     48.47 o 
 -12   6   9        3.90        3.88     26.28 o 
 -11   6   9        8.94        3.81     12.31 o 
 -10   6   9       35.95        8.50     10.90 o 
  -9   6   9       54.78       75.56     14.75 o 
  -8   6   9      135.02      133.58     24.39 o 
  -7   6   9       24.51       12.66     10.32 o 
  -6   6   9      118.33      130.20     14.91 o 
  -5   6   9      193.83      217.29     17.41 o 
  -4   6   9      237.30      216.29     17.26 o 
  -3   6   9       17.33       13.03      8.42 o 
  -2   6   9        4.20        5.27      7.72 o 
  -1   6   9      308.66      298.41     19.42 o 
   0   6   9      705.25      656.91     25.96 o 
   1   6   9       16.67       10.29      8.97 o 
   2   6   9        0.26        8.05     12.08 o 
   3   6   9       80.38       83.15     20.95 o 
   4   6   9       37.94       19.62     28.05 o 
   5   6   9        0.58       27.58     30.44 o 
   6   6   9       12.00       20.99     30.78 o 
   7   6   9       13.61       26.91     33.33 o 
   8   6   9        5.45       25.23     61.28 o 
   9   6   9       16.04       36.24     39.89 o 
  10   6   9       26.43        0.22     44.02 o 
 -12   7   9       12.05      105.70     37.23 o 
 -11   7   9       18.96       99.50     57.68 o 
 -10   7   9       58.49       47.37     22.21 o 
  -9   7   9       76.22       93.60     18.15 o 
  -8   7   9       45.18       30.55     12.52 o 
  -7   7   9      182.42      183.33     20.66 o 
  -6   7   9      183.23      164.30     20.05 o 
  -5   7   9       96.87      104.96     15.35 o 
  -4   7   9       60.80       40.70     11.77 o 
  -3   7   9        0.59       -3.80     10.56 o 
  -2   7   9      294.25      245.43     20.67 o 
  -1   7   9       59.06       42.17     12.45 o 
   0   7   9      544.84      518.52     30.13 o 
   1   7   9      676.92      592.49     31.82 o 
   2   7   9      591.94      569.00     39.70 o 
   3   7   9       60.80       72.59     29.77 o 
   4   7   9       62.84       27.82     43.23 o 
   5   7   9        2.38       42.25     31.47 o 
   6   7   9       88.00       84.06     60.97 o 
   7   7   9        0.99       41.79     35.07 o 
   8   7   9      203.45      304.67     56.97 o 
   9   7   9      103.05      187.45     68.84 o 
 -10   8   9       22.15       94.62     82.70 o 
  -9   8   9        4.27       61.87     58.40 o 
  -8   8   9        2.95       13.66     26.94 o 
  -7   8   9      126.76      131.04     20.76 o 
  -6   8   9       47.75       50.30     15.19 o 
  -5   8   9       73.52       68.39     16.88 o 
  -4   8   9        3.77       -2.14     10.77 o 
  -3   8   9        0.62        8.27     10.80 o 
  -2   8   9       42.87       41.19     16.09 o 
  -1   8   9        0.03       14.48     13.89 o 
   0   8   9      194.72      216.31     28.98 o 
   1   8   9       25.57       25.62     15.32 o 
   2   8   9       50.58       63.88     47.65 o 
   3   8   9        9.60       58.83     61.72 o 
   4   8   9        9.10       45.83     45.95 o 
   5   8   9        8.95       29.27     53.54 o 
   6   8   9       11.14      -17.46     97.36 o 
   7   8   9      127.36      229.39     78.65 o 
  -8   9   9       11.26       43.15     39.24 o 
  -7   9   9        7.70       34.46     44.52 o 
  -6   9   9        8.34       70.48     94.72 o 
  -5   9   9        2.81       41.33     43.64 o 
  -4   9   9       23.51       48.72     18.70 o 
  -3   9   9        9.47       18.76     25.75 o 
  -2   9   9      120.67      183.92     61.13 o 
  -1   9   9       30.39       50.05     26.85 o 
   0   9   9       14.96       63.51     43.55 o 
   1   9   9        6.28       98.77     89.50 o 
   2   9   9       35.50      112.76    146.36 o 
   3   9   9        0.08      198.87    173.24 o 
   5   9   9       26.07       71.61     47.96 o 
  -4  10   9      127.52      146.22     55.70 o 
  -3  10   9       11.23       10.96     30.07 o 
  -2  10   9        2.72        1.53     28.30 o 
  -1  10   9        0.15       -3.28     37.35 o 
   0  10   9        4.24      -22.88     26.45 o 
   1  10   9        0.71      -16.85     43.73 o 
 -16   0  10      285.53      314.29    105.72 o 
 -15   0  10       12.54        8.04     54.67 o 
 -14   0  10       31.81        2.04     51.30 o 
 -13   0  10      139.24      109.02     19.31 o 
 -12   0  10      239.92      203.66     20.87 o 
 -11   0  10       80.05       67.55     18.70 o 
 -10   0  10      845.19      875.44     26.08 o 
  -9   0  10       68.37       60.52      9.81 o 
  -8   0  10      644.07      646.39     15.01 o 
  -7   0  10      222.31      233.97      9.18 o 
  -6   0  10      326.24      335.53     26.08 o 
  -5   0  10     2527.86     2607.83     63.70 o 
  -4   0  10      860.14      821.06     16.20 o 
  -3   0  10     5493.18     5644.26     90.63 o 
  -2   0  10      371.75      357.41     12.69 o 
  -1   0  10       34.32       37.82      6.44 o 
   0   0  10      278.09      294.34     11.05 o 
   1   0  10      203.05      204.99     10.38 o 
   2   0  10       22.44       32.79      7.06 o 
   3   0  10      957.45      898.92     26.96 o 
   4   0  10     2157.36     2217.88     44.23 o 
   5   0  10      257.48      289.27     19.71 o 
   6   0  10      349.15      376.68     22.71 o 
   7   0  10        1.25        5.11     17.12 o 
   8   0  10      635.46      628.69     48.14 o 
   9   0  10       40.08       75.44     87.96 o 
  10   0  10       35.21      122.27     95.57 o 
  11   0  10       11.41      105.40    111.02 o 
  12   0  10       41.70      102.62    113.72 o 
 -15   1  10       22.87       44.92     40.21 o 
 -14   1  10        8.89       14.01     11.65 o 
 -13   1  10        9.69        4.29      8.88 o 
 -12   1  10      251.40      259.93     16.17 o 
 -11   1  10       32.64       24.03      7.68 o 
 -10   1  10      832.81      796.88     16.91 o 
  -9   1  10       71.14       60.95      6.02 o 
  -8   1  10        0.84        4.54      4.84 o 
  -7   1  10      127.21      146.06      8.19 o 
  -6   1  10     1046.48     1073.24     19.01 o 
  -5   1  10      198.25      215.64      8.70 o 
  -4   1  10      126.67      109.74      4.55 o 
  -3   1  10     1851.62     1923.86     20.54 o 
  -2   1  10       61.85       80.91      5.11 o 
  -1   1  10      344.63      360.55      8.76 o 
   0   1  10        0.10       -1.01      2.76 o 
   1   1  10     1521.44     1499.43     19.25 o 
   2   1  10      322.78      341.61     11.51 o 
   3   1  10      363.12      384.83     12.71 o 
   4   1  10       93.88       98.44      8.72 o 
   5   1  10       74.39       89.05     10.15 o 
   6   1  10      151.95      157.93     13.30 o 
   7   1  10      404.78      353.28     22.65 o 
   8   1  10       82.87       93.34     20.48 o 
   9   1  10      114.67      101.56     62.99 o 
  10   1  10       50.21       -7.95     65.23 o 
  11   1  10        7.68       40.17     71.36 o 
  12   1  10       63.44       38.91     76.45 o 
 -15   2  10       18.57       63.40     40.78 o 
 -14   2  10        3.45        7.78     11.75 o 
 -13   2  10       11.72       12.81      9.34 o 
 -12   2  10        2.79       17.79     10.29 o 
 -11   2  10        2.20        5.37      8.90 o 
 -10   2  10       89.33       77.97     10.90 o 
  -9   2  10       81.15       92.31      8.55 o 
  -8   2  10       32.92       21.73      4.27 o 
  -7   2  10      370.92      363.63      8.98 o 
  -6   2  10        7.41       13.43      3.35 o 
  -5   2  10       70.48       76.60      5.09 o 
  -4   2  10      230.71      252.66      7.67 o 
  -3   2  10      285.48      311.29     10.03 o 
  -2   2  10      977.42      889.74     13.90 o 
  -1   2  10      173.13      184.24      7.17 o 
   0   2  10        2.84        4.04      3.10 o 
   1   2  10        2.81        5.87      4.03 o 
   2   2  10       11.48        5.37      7.64 o 
   3   2  10      249.79      210.28     12.10 o 
   4   2  10     1733.15     1766.84     26.35 o 
   5   2  10      106.43       89.10     10.14 o 
   6   2  10       14.26        8.00     15.37 o 
   7   2  10      196.70      225.22     32.81 o 
   8   2  10      130.29      121.14     23.12 o 
   9   2  10        1.90       32.88     57.87 o 
  10   2  10        0.49       10.72     67.20 o 
  11   2  10        0.44      -28.26     69.46 o 
  12   2  10       76.31       64.17     77.71 o 
 -15   3  10        6.83       16.17     40.35 o 
 -14   3  10       23.44       30.41     35.67 o 
 -13   3  10        5.69       -5.36     13.56 o 
 -12   3  10       14.25       10.61      9.12 o 
 -11   3  10        0.67        0.01      9.87 o 
 -10   3  10       38.68       50.93     11.88 o 
  -9   3  10      161.87      126.80     14.11 o 
  -8   3  10      664.56      667.05     16.30 o 
  -7   3  10      427.30      446.54     12.69 o 
  -6   3  10      736.17      773.39     14.68 o 
  -5   3  10      118.04      134.79      7.23 o 
  -4   3  10       65.31       59.10      5.33 o 
  -3   3  10       59.01       59.45      5.84 o 
  -2   3  10      392.42      346.61     10.65 o 
  -1   3  10     2330.88     2346.39     28.34 o 
   0   3  10      318.83      326.10     11.50 o 
   1   3  10        4.27        3.47      4.56 o 
   2   3  10      411.27      377.71     15.58 o 
   3   3  10       42.41       39.37      8.45 o 
   4   3  10     1613.94     1642.14     28.42 o 
   5   3  10       12.97        4.55     11.12 o 
   6   3  10      157.09      163.54     22.90 o 
   7   3  10      432.31      408.84     31.44 o 
   8   3  10      158.32      132.50     33.67 o 
   9   3  10       62.14       22.16     58.87 o 
  10   3  10       53.32       52.93     68.34 o 
  11   3  10        5.55      -33.86     69.90 o 
  12   3  10       26.42        4.15     74.32 o 
 -14   4  10        0.16       16.43     38.08 o 
 -13   4  10       39.18       38.89     20.89 o 
 -12   4  10      136.88      127.84     18.65 o 
 -11   4  10       32.37       27.58     12.90 o 
 -10   4  10      248.08      256.77     17.79 o 
  -9   4  10      472.46      473.32     24.42 o 
  -8   4  10     1250.96     1283.94     31.20 o 
  -7   4  10      589.09      574.84     20.72 o 
  -6   4  10        0.17       10.90     11.14 o 
  -5   4  10       19.04        9.03      6.74 o 
  -4   4  10        1.68       -4.44      4.44 o 
  -3   4  10      353.77      362.95     14.37 o 
  -2   4  10        4.17       -5.92      7.87 o 
  -1   4  10       94.47       99.88     10.18 o 
   0   4  10     1334.40     1300.80     27.36 o 
   1   4  10      201.98      199.02     13.66 o 
   2   4  10      104.86       92.25     11.15 o 
   3   4  10        0.18        3.98     10.42 o 
   4   4  10      520.58      518.25     23.99 o 
   5   4  10        0.40       -9.24      9.24 o 
   6   4  10        0.25      -29.75     38.31 o 
   7   4  10      155.38      150.46     40.24 o 
   8   4  10       20.96       33.36     32.03 o 
   9   4  10        4.44      -24.05     52.26 o 
  10   4  10       22.73       63.87    112.13 o 
  11   4  10        1.40      -15.57    112.55 o 
 -14   5  10       15.00       74.88     48.04 o 
 -13   5  10        0.21       39.98     29.71 o 
 -12   5  10       21.07       19.93     16.31 o 
 -11   5  10        9.31       -9.17      9.45 o 
 -10   5  10      155.62      145.12     17.33 o 
  -9   5  10       32.64        7.71      8.84 o 
  -8   5  10       26.31       48.41     10.79 o 
  -7   5  10       19.15        8.73      8.67 o 
  -6   5  10      436.81      402.67     19.42 o 
  -5   5  10        8.28       14.47      8.67 o 
  -4   5  10        1.47       -5.99      9.36 o 
  -3   5  10       29.00       23.82      9.94 o 
  -2   5  10      570.13      563.70     22.19 o 
  -1   5  10        1.76       -6.45     10.66 o 
   0   5  10        7.93        3.15      7.89 o 
   1   5  10      332.44      349.79     20.44 o 
   2   5  10      344.18      320.75     20.20 o 
   3   5  10       50.17       36.40     11.14 o 
   4   5  10       27.50       17.03     14.93 o 
   5   5  10        0.85        3.27     28.22 o 
   6   5  10       12.78        2.23     31.65 o 
   7   5  10      135.91      225.75     46.41 o 
   8   5  10       85.11      148.68     45.38 o 
   9   5  10        0.09       15.74     35.43 o 
  10   5  10       48.96       90.97     45.39 o 
 -13   6  10        8.83       70.31     38.04 o 
 -12   6  10        1.71        0.05     27.49 o 
 -11   6  10       29.79       13.29     13.78 o 
 -10   6  10       63.32       36.24     13.15 o 
  -9   6  10       20.29        9.06     11.09 o 
  -8   6  10        0.09        6.96      9.38 o 
  -7   6  10      228.89      218.67     29.33 o 
  -6   6  10        1.47       11.28      8.22 o 
  -5   6  10      209.76      205.76     17.16 o 
  -4   6  10       30.38       19.73      9.90 o 
  -3   6  10      234.50      227.10     17.83 o 
  -2   6  10        3.04        3.27      8.45 o 
  -1   6  10      105.89      105.38     14.60 o 
   0   6  10      682.13      630.38     25.76 o 
   1   6  10      632.82      613.45     31.99 o 
   2   6  10     1262.50     1122.16     39.25 o 
   3   6  10      288.13      262.08     29.23 o 
   4   6  10      139.94      144.74     68.68 o 
   5   6  10        4.34       -6.55     28.89 o 
   6   6  10       13.94       37.94     34.10 o 
   7   6  10        0.02      -27.21     27.21 o 
   8   6  10       49.41       49.41     45.15 o 
   9   6  10      119.03      128.08     47.72 o 
 -11   7  10        3.84        6.20     27.42 o 
 -10   7  10       54.76       50.00     22.58 o 
  -9   7  10       39.67       43.43     29.14 o 
  -8   7  10       77.43       85.16     16.68 o 
  -7   7  10      116.81      112.34     38.10 o 
  -6   7  10      188.97      190.42     20.38 o 
  -5   7  10       20.52       28.53     11.56 o 
  -4   7  10      313.86      291.25     23.63 o 
  -3   7  10       15.31       12.98     10.21 o 
  -2   7  10        3.40        2.92      8.90 o 
  -1   7  10       67.43       95.82     14.57 o 
   0   7  10      176.42      181.67     21.87 o 
   1   7  10       12.48       -6.68     10.31 o 
   2   7  10       91.22       56.33     16.75 o 
   3   7  10        2.59        1.24     24.60 o 
   4   7  10      132.80      152.87     39.18 o 
   5   7  10       32.13       76.85     48.54 o 
   6   7  10       21.40       26.73     34.04 o 
   7   7  10        0.00      -13.29     28.99 o 
   8   7  10       78.51      173.58     47.89 o 
 -10   8  10        0.10       29.77     58.83 o 
  -9   8  10       86.98      131.74     40.39 o 
  -8   8  10       31.84       60.78     23.67 o 
  -7   8  10       31.94       45.85     16.62 o 
  -6   8  10      236.70      279.56     26.22 o 
  -5   8  10        6.12        7.35     12.17 o 
  -4   8  10        5.31        0.54     11.10 o 
  -3   8  10        2.10       -2.47     15.69 o 
  -2   8  10       31.46       25.00     15.00 o 
  -1   8  10        0.36       12.01     14.53 o 
   0   8  10      203.44      188.05     37.79 o 
   1   8  10        2.05       -0.60     13.62 o 
   2   8  10        2.54       -9.10     58.60 o 
   3   8  10        3.05       58.29    110.18 o 
   4   8  10       18.92      122.94     35.16 o 
   5   8  10        0.85       -5.15     25.86 o 
   6   8  10       48.88       33.19     44.76 o 
   7   8  10       60.36       51.50     49.75 o 
  -8   9  10        1.65      -31.94     36.34 o 
  -7   9  10       27.25        3.82     38.50 o 
  -6   9  10       27.50      201.87    165.88 o 
  -5   9  10        8.89       53.73     72.34 o 
  -4   9  10       17.09        3.88     22.73 o 
  -3   9  10       31.36       50.87     19.29 o 
  -2   9  10        4.43       29.53     25.41 o 
  -1   9  10       23.21       43.15     20.65 o 
   0   9  10        9.11       13.73     43.53 o 
   1   9  10        5.54       89.22    102.30 o 
   2   9  10        2.28      129.33    104.02 o 
   4   9  10       56.55      606.61     69.88 o 
  -3  10  10        0.00      -15.89     25.44 o 
  -2  10  10        0.38      -23.58     28.01 o 
  -1  10  10       44.57       54.78     41.84 o 
 -15   1  11       22.73       37.63     40.06 o 
 -14   1  11       38.49       59.63     13.47 o 
 -13   1  11        3.60       15.51     12.69 o 
 -12   1  11        0.01        5.12      6.83 o 
 -11   1  11       11.30       12.42      5.83 o 
 -10   1  11        1.34        4.85      4.34 o 
  -9   1  11       23.36       17.64      4.90 o 
  -8   1  11       14.13        5.91      6.06 o 
  -7   1  11      280.74      270.53      9.96 o 
  -6   1  11      339.92      329.62     10.58 o 
  -5   1  11      389.50      378.24      8.42 o 
  -4   1  11        0.77        0.83      2.62 o 
  -3   1  11       63.37       60.99      5.32 o 
  -2   1  11     4734.91     4769.79     35.48 o 
  -1   1  11     1070.60     1177.73     15.70 o 
   0   1  11      117.36      135.35      6.86 o 
   1   1  11       19.29       10.46      4.19 o 
   2   1  11        0.01       -5.20      5.20 o 
   3   1  11      868.36      881.68     20.13 o 
   4   1  11      238.90      253.35     12.26 o 
   5   1  11      277.07      294.63     15.65 o 
   6   1  11      642.11      656.61     37.11 o 
   7   1  11       11.92       24.41     20.52 o 
   8   1  11        1.83       36.72     61.59 o 
   9   1  11       22.31       -6.07     60.71 o 
  10   1  11       40.17      104.53     89.35 o 
  11   1  11       32.32       13.36    114.14 o 
  12   1  11        5.73        5.61     78.00 o 
 -15   2  11       38.42       60.22     42.12 o 
 -14   2  11        0.61       -9.23     10.21 o 
 -13   2  11        0.29        9.50      8.51 o 
 -12   2  11       25.48       22.19     12.03 o 
 -11   2  11        4.09       -7.77      7.77 o 
 -10   2  11      195.55      219.50     11.53 o 
  -9   2  11       36.26       35.15      5.52 o 
  -8   2  11       11.65       13.57      3.72 o 
  -7   2  11       10.09        9.12      3.12 o 
  -6   2  11      534.45      522.15     10.12 o 
  -5   2  11       43.38       50.10      4.60 o 
  -4   2  11       66.59       71.76      5.04 o 
  -3   2  11      311.91      313.10      8.92 o 
  -2   2  11      664.57      668.62     12.73 o 
  -1   2  11      111.56      132.18      7.52 o 
   0   2  11      159.70      162.16      7.54 o 
   1   2  11       18.45       20.73      5.01 o 
   2   2  11      304.95      286.50     12.53 o 
   3   2  11       92.99      102.30      9.67 o 
   4   2  11       31.39       26.78      7.00 o 
   5   2  11      952.00      966.44     23.62 o 
   6   2  11       36.75       29.42     16.54 o 
   7   2  11      256.66      160.17     29.17 o 
   8   2  11      102.05       58.90     74.76 o 
   9   2  11       41.52       75.03     65.62 o 
  10   2  11        0.09      -63.88     63.88 o 
  11   2  11       66.02       37.74     78.14 o 
  12   2  11       46.97      -56.64     73.24 o 
 -15   3  11        2.20        2.34     37.31 o 
 -14   3  11       37.01       27.74     34.36 o 
 -13   3  11       18.49       29.25     22.15 o 
 -12   3  11       57.07       63.72     13.61 o 
 -11   3  11       10.25        3.77      9.35 o 
 -10   3  11       83.43       70.33     10.07 o 
  -9   3  11      359.09      360.93     17.54 o 
  -8   3  11      415.87      425.53     12.96 o 
  -7   3  11      250.70      258.72     10.34 o 
  -6   3  11       12.06       14.82      4.44 o 
  -5   3  11      510.06      473.93     11.81 o 
  -4   3  11       19.18       20.34      4.43 o 
  -3   3  11       69.93       80.16      6.78 o 
  -2   3  11        6.79        1.77      3.76 o 
  -1   3  11       49.21       58.00      6.56 o 
   0   3  11      163.95      148.82      9.00 o 
   1   3  11      359.42      351.64     15.45 o 
   2   3  11      232.10      265.92     14.97 o 
   3   3  11       22.97       28.71      9.02 o 
   4   3  11       61.52       73.74     10.86 o 
   5   3  11     1033.72     1063.30     42.79 o 
   6   3  11        0.03      -17.45     36.80 o 
   7   3  11       38.92       14.06     28.20 o 
   8   3  11      132.20      100.24     32.31 o 
   9   3  11      133.81      206.67     74.14 o 
  10   3  11        9.95      -16.55     70.12 o 
  11   3  11       47.91       50.69     75.68 o 
 -14   4  11       21.03        4.73     33.79 o 
 -13   4  11       35.20       21.76     15.21 o 
 -12   4  11        0.06       -8.00     11.48 o 
 -11   4  11       26.42       16.32     16.37 o 
 -10   4  11        7.02        9.56     11.22 o 
  -9   4  11       57.35       50.16     12.07 o 
  -8   4  11      151.56      153.27     14.29 o 
  -7   4  11      189.79      171.20     14.08 o 
  -6   4  11       46.36       39.01     10.87 o 
  -5   4  11      101.76       88.89     10.91 o 
  -4   4  11       42.69       47.40     12.89 o 
  -3   4  11       71.54       63.69      9.79 o 
  -2   4  11        2.99       -6.06      6.06 o 
  -1   4  11       37.39       42.35      9.71 o 
   0   4  11       63.89       73.69     11.80 o 
   1   4  11      371.17      368.71     19.20 o 
   2   4  11      226.69      216.27     17.25 o 
   3   4  11      243.80      275.57     18.75 o 
   4   4  11        5.54       -6.99      9.33 o 
   5   4  11       25.17       20.86     16.18 o 
   6   4  11       21.28       -2.34     30.90 o 
   7   4  11        3.92       31.95     36.51 o 
   8   4  11      263.96      303.99     49.71 o 
   9   4  11        0.25       16.33     56.36 o 
  10   4  11       87.44      145.55    118.81 o 
  11   4  11        7.44      179.40    126.13 o 
 -14   5  11        2.88       97.99     67.73 o 
 -13   5  11        1.27       37.04     30.91 o 
 -12   5  11        0.82        4.21     14.21 o 
 -11   5  11       37.04       36.38     12.51 o 
 -10   5  11      344.83      401.88     23.98 o 
  -9   5  11      365.43      360.23     41.88 o 
  -8   5  11       88.95       95.70     13.91 o 
  -7   5  11        0.70        0.42      6.86 o 
  -6   5  11      274.45      266.12     21.33 o 
  -5   5  11      162.81      152.15     15.50 o 
  -4   5  11     1294.72     1232.71     31.52 o 
  -3   5  11      295.08      283.46     17.84 o 
  -2   5  11       44.40       53.86     11.19 o 
  -1   5  11      993.12      942.98     28.58 o 
   0   5  11      877.66      865.47     28.25 o 
   1   5  11      199.07      175.88     16.95 o 
   2   5  11       79.32       79.34     13.23 o 
   3   5  11      248.64      259.87     19.64 o 
   4   5  11        0.63      -12.75     12.75 o 
   5   5  11       29.37       48.34     66.21 o 
   6   5  11       15.06      -18.59     27.74 o 
   7   5  11       41.66       24.08     32.65 o 
   8   5  11        9.17        0.36     33.34 o 
   9   5  11       17.13       -0.56     39.83 o 
  10   5  11      115.01       78.70    114.26 o 
 -13   6  11        0.12       82.97     43.33 o 
 -12   6  11        6.56       30.89     26.32 o 
 -11   6  11        4.48        6.98     17.24 o 
 -10   6  11        0.56        3.80     10.48 o 
  -9   6  11       10.45       14.26     10.04 o 
  -8   6  11      135.58      145.12     17.78 o 
  -7   6  11        6.39       -1.13      8.31 o 
  -6   6  11        8.21       13.14      8.99 o 
  -5   6  11       19.34       16.56     15.72 o 
  -4   6  11        3.61        9.46      9.00 o 
  -3   6  11      168.62      168.73     16.43 o 
  -2   6  11       45.59       54.03     15.84 o 
  -1   6  11      577.40      535.57     24.91 o 
   0   6  11     1218.23     1146.80     33.58 o 
   1   6  11      282.24      273.23     20.50 o 
   2   6  11        2.19        5.39     12.12 o 
   3   6  11       46.70       27.03     16.72 o 
   4   6  11        7.61       14.03     30.07 o 
   5   6  11        0.27       -1.09     29.76 o 
   6   6  11       58.59       84.94     40.62 o 
   7   6  11      103.52      145.20     45.42 o 
   8   6  11       21.36       41.17     38.55 o 
   9   6  11      161.70      223.43     55.01 o 
 -11   7  11        9.38       -8.17     39.87 o 
 -10   7  11       93.15      101.49     48.56 o 
  -9   7  11      113.14      112.12     23.49 o 
  -8   7  11        4.38       -0.05     10.61 o 
  -7   7  11       79.33       87.90     16.53 o 
  -6   7  11       62.78       45.06     13.48 o 
  -5   7  11       61.28       56.53     12.91 o 
  -4   7  11       34.99       38.67     11.66 o 
  -3   7  11       19.16       25.88     11.07 o 
  -2   7  11        0.87       10.25      9.87 o 
  -1   7  11       62.61       58.17     12.83 o 
   0   7  11        0.09        4.58     12.22 o 
   1   7  11        2.06       11.61     14.01 o 
   2   7  11       47.13       36.31     21.19 o 
   3   7  11      226.33      188.73     40.24 o 
   4   7  11       83.93      120.76     36.85 o 
   5   7  11       42.53       39.09     33.77 o 
   6   7  11        3.71       12.70     31.79 o 
   7   7  11       91.89      131.37     46.97 o 
   8   7  11        0.00       21.90     59.44 o 
 -10   8  11        0.79      171.25     91.22 o 
  -9   8  11       30.83       69.64     50.93 o 
  -8   8  11      107.21       97.29     25.38 o 
  -7   8  11       29.13       40.17     16.84 o 
  -6   8  11       51.60       53.98     17.41 o 
  -5   8  11       51.03       40.42     13.75 o 
  -4   8  11       59.56       48.31     19.07 o 
  -3   8  11        0.25        5.89     11.31 o 
  -2   8  11      245.92      265.87     26.74 o 
  -1   8  11       96.98       82.02     19.32 o 
   0   8  11      213.12      213.16     25.36 o 
   1   8  11       25.10       32.79     16.16 o 
   2   8  11        0.44       72.06     39.48 o 
   3   8  11        5.54       98.63     53.35 o 
   4   8  11       42.86       65.72     45.36 o 
   5   8  11        7.66       11.70     70.77 o 
   6   8  11        0.82      -37.51     42.34 o 
  -7   9  11      113.06      394.77    213.09 o 
  -6   9  11        4.11      185.27    113.60 o 
  -5   9  11       17.63       96.58     98.36 o 
  -4   9  11        7.34       39.90     26.19 o 
  -3   9  11        0.05       19.40     35.38 o 
  -2   9  11       10.00      -17.98     17.98 o 
  -1   9  11       10.98       52.40     42.10 o 
   0   9  11       54.45      112.40     34.41 o 
   1   9  11       23.98      173.24    140.26 o 
   2   9  11       20.27      162.25    133.02 o 
   3   9  11        9.14       20.97     47.29 o 
   4   9  11       48.26      329.46    219.41 o 
 -15   0  12      539.30      749.45    147.99 o 
 -14   0  12      195.54      262.87     51.88 o 
 -13   0  12       63.19       62.72     26.25 o 
 -12   0  12      123.42      105.28     15.03 o 
 -11   0  12      131.71      162.11     24.26 o 
 -10   0  12       48.11       49.97      9.52 o 
  -9   0  12      234.50      218.90     10.58 o 
  -8   0  12      496.43      461.99     34.26 o 
  -7   0  12       80.02      115.45     22.42 o 
  -6   0  12      307.77      364.41     30.56 o 
  -5   0  12      215.19      220.48      9.27 o 
  -4   0  12      672.56      632.77     14.98 o 
  -3   0  12     1469.82     1399.67     24.73 o 
  -2   0  12      470.45      446.19     15.33 o 
  -1   0  12       89.08       98.18      8.12 o 
   0   0  12       43.82       43.62      6.47 o 
   1   0  12      934.68      897.48     20.80 o 
   2   0  12      192.93      202.04     14.32 o 
   3   0  12      557.14      549.07     21.05 o 
   4   0  12      707.84      675.89     45.15 o 
   5   0  12       16.09       19.37      9.71 o 
   6   0  12       26.65       -1.50     48.51 o 
   7   0  12      550.81      517.38    114.98 o 
   8   0  12      235.22      283.07    106.76 o 
   9   0  12       26.15      100.76     95.20 o 
  10   0  12       30.70       71.49    103.91 o 
  11   0  12       18.49      -51.66    106.08 o 
  12   0  12      679.66      931.24    172.11 o 
 -15   1  12       36.49       43.02     42.05 o 
 -14   1  12        5.69       -1.79     14.32 o 
 -13   1  12       36.83       33.37      9.77 o 
 -12   1  12       65.53       66.55      9.37 o 
 -11   1  12      532.35      502.17     19.94 o 
 -10   1  12      303.38      267.28     16.03 o 
  -9   1  12      978.42      990.29     36.77 o 
  -8   1  12       82.78       75.32      8.07 o 
  -7   1  12      486.22      487.72     13.62 o 
  -6   1  12     1395.27     1453.58     21.85 o 
  -5   1  12        7.04        5.51      3.58 o 
  -4   1  12       92.48       84.92      5.83 o 
  -3   1  12      119.51      127.97      7.01 o 
  -2   1  12        1.95       -0.56      3.57 o 
  -1   1  12     2777.86     2876.94     26.56 o 
   0   1  12      349.90      342.32     10.11 o 
   1   1  12      384.41      399.88     11.74 o 
   2   1  12       51.28       48.34      6.68 o 
   3   1  12       49.08       70.39     11.61 o 
   4   1  12      551.68      552.64     18.38 o 
   5   1  12        6.79       12.14      7.20 o 
   6   1  12      337.66      297.22     41.93 o 
   7   1  12      335.94      288.62     37.34 o 
   8   1  12      117.34       58.17     67.27 o 
   9   1  12      159.29      117.84     72.38 o 
  10   1  12        8.82      -66.83     66.83 o 
  11   1  12       35.09      -72.37     73.06 o 
  12   1  12        0.85      -12.08     77.85 o 
 -15   2  12       44.81       88.13     44.00 o 
 -14   2  12        5.34        2.69     14.55 o 
 -13   2  12       47.70       28.77      9.41 o 
 -12   2  12      255.39      265.43     18.45 o 
 -11   2  12      496.34      484.83     32.46 o 
 -10   2  12      735.75      712.14     17.18 o 
  -9   2  12      186.26      195.16      7.79 o 
  -8   2  12      122.08      107.64      5.87 o 
  -7   2  12        1.22       -1.04      2.76 o 
  -6   2  12      122.75      143.55      7.01 o 
  -5   2  12      383.94      395.39      9.45 o 
  -4   2  12       55.39       50.28      6.23 o 
  -3   2  12      711.67      711.81     13.32 o 
  -2   2  12      133.55      134.21      6.80 o 
  -1   2  12      226.36      218.63      8.14 o 
   0   2  12      235.16      231.43     11.26 o 
   1   2  12      289.29      310.08     12.64 o 
   2   2  12        1.81       -0.21      5.93 o 
   3   2  12      810.00      813.15     20.52 o 
   4   2  12      662.45      637.94     19.55 o 
   5   2  12        1.70        0.00     10.21 o 
   6   2  12      248.97      265.55     36.53 o 
   7   2  12       24.14        8.98     28.73 o 
   8   2  12        2.91       28.04     61.13 o 
   9   2  12        6.33      -59.65     59.65 o 
  10   2  12       47.19       24.07     74.04 o 
  11   2  12       13.13       24.11     78.69 o 
 -15   3  12        0.02      -30.69     40.22 o 
 -14   3  12        1.45       -9.73     31.56 o 
 -13   3  12        6.21        3.43     12.88 o 
 -12   3  12       93.44       87.15     22.30 o 
 -11   3  12       68.90       75.09     15.79 o 
 -10   3  12       80.75       75.28     10.12 o 
  -9   3  12      135.72      140.65     11.16 o 
  -8   3  12       80.65       91.83      7.44 o 
  -7   3  12      129.57      137.31     11.54 o 
  -6   3  12      333.24      327.36     10.96 o 
  -5   3  12        5.49        4.93      4.75 o 
  -4   3  12      167.73      158.57      8.78 o 
  -3   3  12      278.56      293.60     11.39 o 
  -2   3  12       81.21       80.82      7.48 o 
  -1   3  12      193.61      232.25     11.42 o 
   0   3  12      129.12      150.84     11.71 o 
   1   3  12      460.37      461.67     17.87 o 
   2   3  12       24.26       24.98      9.77 o 
   3   3  12        0.43       -7.49      7.49 o 
   4   3  12      869.48      893.62     28.05 o 
   5   3  12      899.15      838.69     47.24 o 
   6   3  12      140.64      127.98     39.62 o 
   7   3  12       30.35       35.05     30.56 o 
   8   3  12        0.60       26.16     54.47 o 
   9   3  12        0.20      -10.91     63.32 o 
  10   3  12       16.29       35.51     73.49 o 
  11   3  12       84.15       84.87     81.30 o 
 -14   4  12       10.42      -20.63     39.11 o 
 -13   4  12        9.58       -8.19     13.79 o 
 -12   4  12      164.61      158.51     19.90 o 
 -11   4  12        0.10        8.33      8.91 o 
 -10   4  12      249.21      294.17     18.79 o 
  -9   4  12        0.00        2.13      6.89 o 
  -8   4  12        2.37       10.93      7.90 o 
  -7   4  12        4.22       -2.50      5.84 o 
  -6   4  12       74.24       89.31     11.05 o 
  -5   4  12      215.55      196.82     15.32 o 
  -4   4  12     1266.68     1189.38     28.60 o 
  -3   4  12       11.72        6.88      6.85 o 
  -2   4  12       41.05       41.18      9.19 o 
  -1   4  12      255.55      245.38     16.29 o 
   0   4  12      112.31      124.56     13.75 o 
   1   4  12     1068.50     1065.48     35.10 o 
   2   4  12      103.52       66.12     12.85 o 
   3   4  12       93.15       66.43     12.24 o 
   4   4  12      234.83      246.32     22.67 o 
   5   4  12       17.56       23.23     24.15 o 
   6   4  12       20.62       17.31     30.99 o 
   7   4  12      131.94      104.60     58.62 o 
   8   4  12       22.41       27.84     54.01 o 
   9   4  12       11.19        9.12     34.26 o 
  10   4  12       13.31      -54.64    103.16 o 
 -13   5  12        0.21       17.74     27.52 o 
 -12   5  12        0.88       -4.34     14.82 o 
 -11   5  12       70.07       59.21     13.31 o 
 -10   5  12        0.06        6.50     12.39 o 
  -9   5  12       44.11       40.62     12.48 o 
  -8   5  12       20.02       20.69     10.00 o 
  -7   5  12       44.61       36.67      9.85 o 
  -6   5  12      851.56      791.70     25.67 o 
  -5   5  12        8.14       -2.81      9.83 o 
  -4   5  12      796.94      749.79     25.49 o 
  -3   5  12       17.52        1.01      8.46 o 
  -2   5  12      337.72      345.17     19.69 o 
  -1   5  12       25.16       22.02     11.99 o 
   0   5  12       11.48        3.55      8.31 o 
   1   5  12      507.90      480.60     23.09 o 
   2   5  12      181.64      171.92     16.91 o 
   3   5  12      253.00      233.34     19.06 o 
   4   5  12       58.56       80.51     22.20 o 
   5   5  12       52.78      119.01     39.90 o 
   6   5  12       60.13       43.80     34.55 o 
   7   5  12       59.25       71.25     37.18 o 
   8   5  12       46.59       60.51     40.42 o 
   9   5  12        4.93      -10.39     38.11 o 
  10   5  12      378.78      565.05    148.90 o 
 -13   6  12        0.67       33.11     58.10 o 
 -12   6  12        2.15       19.93     37.99 o 
 -11   6  12       28.15       -4.02     27.06 o 
 -10   6  12        6.43        8.16     10.94 o 
  -9   6  12       67.05       69.68     14.32 o 
  -8   6  12       70.22       46.11     13.04 o 
  -7   6  12      337.98      330.04     31.28 o 
  -6   6  12        6.21       10.65      8.47 o 
  -5   6  12      208.93      206.54     17.42 o 
  -4   6  12      302.64      269.02     18.99 o 
  -3   6  12       13.89       13.23      8.74 o 
  -2   6  12      445.00      483.43     24.04 o 
  -1   6  12      153.06      146.59     21.11 o 
   0   6  12      227.83      219.01     18.66 o 
   1   6  12        0.20       -0.48      8.77 o 
   2   6  12       47.82       31.83     14.00 o 
   3   6  12       17.29       28.92     22.66 o 
   4   6  12        1.84       47.73     31.73 o 
   5   6  12       56.56      115.43     37.09 o 
   6   6  12        1.24       14.67     90.70 o 
   7   6  12        8.42      -24.02     32.95 o 
   8   6  12       57.51       89.66     42.97 o 
   9   6  12        2.79        8.56     57.94 o 
 -11   7  12        8.21        8.09     42.28 o 
 -10   7  12       91.29      149.35     43.13 o 
  -9   7  12        0.10       17.86     14.13 o 
  -8   7  12       19.77       -5.89     10.96 o 
  -7   7  12      133.93      113.46     32.14 o 
  -6   7  12      186.18      200.96     24.54 o 
  -5   7  12        1.59        5.65      9.28 o 
  -4   7  12        5.49        8.57      9.85 o 
  -3   7  12        1.52       17.94     11.39 o 
  -2   7  12      553.24      522.45     35.09 o 
  -1   7  12       33.98       21.84     11.34 o 
   0   7  12       14.56       17.19     13.76 o 
   1   7  12      124.63       94.20     19.68 o 
   2   7  12       24.17       18.32     17.96 o 
   3   7  12        0.95       13.69     24.63 o 
   4   7  12        5.29       42.77     30.08 o 
   5   7  12       20.79       47.88     36.46 o 
   6   7  12       32.88       68.80     35.66 o 
   7   7  12       35.53       66.70     80.20 o 
  -9   8  12       67.27      106.89     81.91 o 
  -8   8  12       26.97       59.42     34.29 o 
  -7   8  12        0.76        9.54     18.85 o 
  -6   8  12        9.60       -0.06     12.72 o 
  -5   8  12        1.29       15.01     12.51 o 
  -4   8  12        4.88       11.22     11.72 o 
  -3   8  12        5.42       18.33     12.48 o 
  -2   8  12        0.06        4.82     13.65 o 
  -1   8  12       14.04        5.81     15.01 o 
   0   8  12      114.68       85.70     31.13 o 
   1   8  12      106.25       62.05     18.67 o 
   2   8  12       24.50       58.28     33.07 o 
   3   8  12       18.09      119.63     78.92 o 
   4   8  12       63.99       96.65     70.37 o 
   5   8  12        0.09       57.99     75.64 o 
   6   8  12       30.23      106.22     97.86 o 
  -7   9  12        2.12       85.16     87.87 o 
  -6   9  12       29.13      115.79     89.11 o 
  -5   9  12       43.73      110.23     38.80 o 
  -4   9  12        8.37       23.26     25.22 o 
  -3   9  12        4.35       27.02     27.10 o 
  -2   9  12       37.76       61.79     35.16 o 
  -1   9  12        1.80       23.69     38.23 o 
   0   9  12       20.56       86.12     29.68 o 
   1   9  12       44.38      141.69     88.71 o 
   2   9  12      122.97      244.82    210.09 o 
   3   9  12        1.10      224.04    210.89 o 
 -15   1  13       38.97        7.13     37.59 o 
 -14   1  13        0.39       -9.60      9.60 o 
 -13   1  13        3.36       -1.79     10.78 o 
 -12   1  13       39.14       22.49      8.22 o 
 -11   1  13       30.18       57.10     10.48 o 
 -10   1  13      465.53      491.58     21.53 o 
  -9   1  13        0.02        8.14      6.31 o 
  -8   1  13      895.33      836.85     17.53 o 
  -7   1  13       39.32       44.12      8.28 o 
  -6   1  13        8.36        8.69      8.01 o 
  -5   1  13       17.63       19.57      3.16 o 
  -4   1  13      487.05      540.99     12.00 o 
  -3   1  13       22.10       27.89      6.08 o 
  -2   1  13     1916.77     1855.16     24.38 o 
  -1   1  13       57.63       70.35      5.93 o 
   0   1  13      354.32      347.33     10.65 o 
   1   1  13      108.97      101.41      8.39 o 
   2   1  13      598.23      588.92     17.76 o 
   3   1  13      172.60      156.91     14.38 o 
   4   1  13       54.93       42.69     15.74 o 
   5   1  13      307.18      341.30     20.11 o 
   6   1  13       29.66       31.28     28.29 o 
   7   1  13       21.31       22.93     60.59 o 
   8   1  13        0.44      -57.97     57.97 o 
   9   1  13       73.79       73.06     70.33 o 
  10   1  13       18.46       19.82     75.46 o 
  11   1  13       45.03       80.81     82.17 o 
 -15   2  13        5.74      -25.82     33.02 o 
 -14   2  13        0.27       -4.63     18.97 o 
 -13   2  13        2.50        3.23     10.56 o 
 -12   2  13        9.87       11.98     13.27 o 
 -11   2  13        4.94       11.22      7.11 o 
 -10   2  13       66.96       45.86     17.51 o 
  -9   2  13       27.55       23.50      7.73 o 
  -8   2  13     2032.46     1980.44     28.11 o 
  -7   2  13      621.27      619.91     12.54 o 
  -6   2  13      334.40      340.56      8.70 o 
  -5   2  13       38.97       46.27      4.82 o 
  -4   2  13      349.15      323.98      9.47 o 
  -3   2  13      860.38      893.42     15.47 o 
  -2   2  13       23.90       18.81      4.19 o 
  -1   2  13        1.48        6.00      3.65 o 
   0   2  13      129.79      144.44     10.29 o 
   1   2  13      273.07      261.39     15.45 o 
   2   2  13       20.50       10.68      7.25 o 
   3   2  13       19.40       12.95      8.76 o 
   4   2  13        2.36        2.97      8.59 o 
   5   2  13      242.14      230.03     22.66 o 
   6   2  13        4.17        8.35     26.00 o 
   7   2  13       78.82       17.26     17.63 o 
   8   2  13      322.45      305.41     79.11 o 
   9   2  13        1.44      -30.72     63.79 o 
  10   2  13       72.99      -16.09     82.58 o 
  11   2  13        2.17       75.91     80.46 o 
 -15   3  13        0.77       12.51     36.54 o 
 -14   3  13        2.35      -29.80     31.04 o 
 -13   3  13        0.21       19.91     17.71 o 
 -12   3  13      155.27      162.27     29.06 o 
 -11   3  13        2.12        0.09      9.33 o 
 -10   3  13       56.89       64.83      8.90 o 
  -9   3  13      247.43      238.11     10.29 o 
  -8   3  13        0.87       -0.28      4.69 o 
  -7   3  13       16.46       17.99      5.43 o 
  -6   3  13        5.65        3.65      4.73 o 
  -5   3  13       51.22       52.67      6.91 o 
  -4   3  13      363.30      330.41     16.45 o 
  -3   3  13       15.59        5.53      6.80 o 
  -2   3  13      773.58      752.10     25.57 o 
  -1   3  13       59.77       62.86     10.05 o 
   0   3  13       34.20       23.04      8.22 o 
   1   3  13       14.10        4.73      8.76 o 
   2   3  13       35.08       28.64     15.44 o 
   3   3  13      493.42      468.67     30.56 o 
   4   3  13      102.99      107.42     12.70 o 
   5   3  13       28.21       41.38     16.61 o 
   6   3  13       11.50       52.52     30.46 o 
   7   3  13        9.10       -7.55     28.03 o 
   8   3  13       74.46       79.98     34.07 o 
   9   3  13        1.51      -82.40     82.40 o 
  10   3  13       14.45      -30.86    100.45 o 
  11   3  13       13.77        7.03    112.19 o 
 -14   4  13       55.41       78.71     46.15 o 
 -13   4  13       14.58       10.08     13.91 o 
 -12   4  13        2.35       13.13     13.70 o 
 -11   4  13      175.08      185.29     16.16 o 
 -10   4  13      194.80      199.27     16.04 o 
  -9   4  13      114.43      109.71     12.36 o 
  -8   4  13       70.48       69.28      9.95 o 
  -7   4  13       43.94       39.08      8.72 o 
  -6   4  13      125.12      140.47     14.97 o 
  -5   4  13      140.80      141.31     12.53 o 
  -4   4  13        1.52       -3.65      6.60 o 
  -3   4  13       91.83       90.98     12.03 o 
  -2   4  13        4.14       -3.51      6.50 o 
  -1   4  13        0.14        7.50      8.13 o 
   0   4  13       87.05       97.23     13.32 o 
   1   4  13        0.75       -2.35      8.41 o 
   2   4  13      540.18      495.26     23.11 o 
   3   4  13      367.26      351.19     21.27 o 
   4   4  13       10.45      -10.72     14.23 o 
   5   4  13       11.34        9.16     29.66 o 
   6   4  13       29.36      -11.36     29.52 o 
   7   4  13       90.00      137.38     42.23 o 
   8   4  13       30.78        9.17     97.74 o 
   9   4  13        4.90       22.20    103.11 o 
  10   4  13        1.22      150.47    120.31 o 
 -13   5  13       35.34       56.19     30.37 o 
 -12   5  13        7.79      -10.38     27.38 o 
 -11   5  13       41.24       38.79     24.56 o 
 -10   5  13        4.21       -4.00      9.05 o 
  -9   5  13        3.64        8.99      8.74 o 
  -8   5  13      108.58       99.88     13.96 o 
  -7   5  13       42.29       38.79      9.66 o 
  -6   5  13      100.21       79.06     12.09 o 
  -5   5  13       28.93       37.46      9.64 o 
  -4   5  13      191.46      219.09     16.28 o 
  -3   5  13      357.48      387.99     20.45 o 
  -2   5  13        7.55        2.41      7.87 o 
  -1   5  13      719.53      679.07     25.80 o 
   0   5  13        0.01      -11.75     11.75 o 
   1   5  13      244.76      228.41     18.63 o 
   2   5  13        8.43       -0.41      8.32 o 
   3   5  13      171.96      148.34     24.67 o 
   4   5  13      151.51      169.72     39.93 o 
   5   5  13        9.45       -5.54     30.33 o 
   6   5  13        2.94       33.32     33.93 o 
   7   5  13       18.10        8.95     33.66 o 
   8   5  13      315.59      339.34     56.48 o 
   9   5  13       66.45      198.45     52.66 o 
 -12   6  13        0.02      -10.88     30.27 o 
 -11   6  13       13.10       30.44     30.55 o 
 -10   6  13       16.22       -2.54     11.40 o 
  -9   6  13      145.10      138.12     21.14 o 
  -8   6  13       82.23       78.54     14.59 o 
  -7   6  13       29.50       17.27      9.88 o 
  -6   6  13       28.26       31.92     11.51 o 
  -5   6  13      107.77      113.70     14.56 o 
  -4   6  13      170.52      167.23     16.60 o 
  -3   6  13       11.35       23.94      9.74 o 
  -2   6  13       16.20        7.08     11.03 o 
  -1   6  13       14.84       27.28     11.01 o 
   0   6  13      197.99      181.26     18.09 o 
   1   6  13       18.74       21.56     11.33 o 
   2   6  13       41.95       25.07     14.95 o 
   3   6  13      165.11      165.29     27.05 o 
   4   6  13       66.58       25.28     31.01 o 
   5   6  13        0.81       11.33     37.67 o 
   6   6  13        5.54        3.67     31.77 o 
   7   6  13        0.14       12.87     38.29 o 
   8   6  13       64.85       69.41     60.39 o 
 -11   7  13        0.27       43.95     38.75 o 
 -10   7  13       50.74       92.29     77.36 o 
  -9   7  13       18.77        7.50     18.64 o 
  -8   7  13        5.42       -0.65     13.28 o 
  -7   7  13       18.10        6.38     10.33 o 
  -6   7  13       11.33       11.23     10.54 o 
  -5   7  13        8.26       18.81     10.57 o 
  -4   7  13       15.21       -0.75      9.76 o 
  -3   7  13      361.25      310.69     28.76 o 
  -2   7  13       71.34       59.28     14.13 o 
  -1   7  13      137.49      142.40     17.89 o 
   0   7  13       24.67       20.47     13.55 o 
   1   7  13      185.41      183.40     31.29 o 
   2   7  13       15.15       -0.52     14.44 o 
   3   7  13        0.10      -12.42     26.08 o 
   4   7  13        2.84       16.98     39.09 o 
   5   7  13       49.16       59.80     36.53 o 
   6   7  13        9.77       31.18     35.61 o 
   7   7  13       68.90      122.03     44.34 o 
  -9   8  13       18.51       94.02     78.05 o 
  -8   8  13        0.41       20.40     28.78 o 
  -7   8  13       49.50       44.08     25.73 o 
  -6   8  13        2.56        4.09     13.76 o 
  -5   8  13      134.55       87.70     17.28 o 
  -4   8  13       12.18       14.03     13.37 o 
  -3   8  13       57.20       60.99     15.16 o 
  -2   8  13        4.13        0.49     21.01 o 
  -1   8  13      211.93      197.99     25.99 o 
   0   8  13      282.56      260.15     34.74 o 
   1   8  13      235.92      263.74     35.48 o 
   2   8  13      188.11      506.78     97.95 o 
   3   8  13      181.94      270.53    107.83 o 
   4   8  13       12.87       25.25     84.72 o 
   5   8  13        0.18       51.32     45.40 o 
  -6   9  13        1.46      125.32    133.52 o 
  -5   9  13       79.95      176.11     62.13 o 
  -4   9  13        6.96       15.47     57.56 o 
  -3   9  13       27.65       56.25     52.74 o 
  -2   9  13        0.49       43.13     65.14 o 
  -1   9  13       19.61       76.33     46.76 o 
   0   9  13       93.44      159.36     65.02 o 
   1   9  13       94.31      330.73    201.84 o 
   2   9  13       56.95      181.30    180.55 o 
 -15   0  14       34.32       12.81     45.54 o 
 -14   0  14       52.66       65.78     15.28 o 
 -13   0  14       36.38       46.59     11.01 o 
 -12   0  14      163.59      147.26     41.57 o 
 -11   0  14      879.95      832.57     62.29 o 
 -10   0  14       15.73       -5.90     15.56 o 
  -9   0  14       48.40       47.19     20.65 o 
  -8   0  14       12.50       13.87     19.07 o 
  -7   0  14      341.64      373.88     34.20 o 
  -6   0  14      504.94      488.72     22.16 o 
  -5   0  14      510.14      545.12     18.06 o 
  -4   0  14       53.64       51.50      7.10 o 
  -3   0  14        4.93        8.91      5.57 o 
  -2   0  14      110.88       96.26     10.05 o 
  -1   0  14      279.52      263.91     12.11 o 
   0   0  14       80.63       97.42     13.47 o 
   1   0  14       13.94        2.54     10.17 o 
   2   0  14       96.12       76.25     14.47 o 
   3   0  14      990.60      955.91     40.06 o 
   4   0  14      189.38      186.07     23.30 o 
   5   0  14        0.41        8.68     17.09 o 
   6   0  14      203.56      245.61     53.52 o 
   7   0  14      205.05      236.05    103.55 o 
   8   0  14        1.57       14.99     93.59 o 
   9   0  14       34.13       -9.45     97.77 o 
  10   0  14        4.01      -33.60    103.21 o 
  11   0  14      168.05      411.12    147.86 o 
 -15   1  14       26.13       61.34     33.44 o 
 -14   1  14        5.90        9.49     12.94 o 
 -13   1  14       18.71       11.01      9.49 o 
 -12   1  14       55.78       52.66     10.60 o 
 -11   1  14        3.60        2.24      6.80 o 
 -10   1  14       57.55       38.75      8.14 o 
  -9   1  14      538.72      529.06     17.45 o 
  -8   1  14      255.47      256.71     10.37 o 
  -7   1  14      426.01      425.12     12.76 o 
  -6   1  14      440.43      455.33     14.51 o 
  -5   1  14        5.35        8.94      4.12 o 
  -4   1  14      230.25      242.72      9.26 o 
  -3   1  14       92.90       87.12      6.96 o 
  -2   1  14      963.18     1009.81     18.80 o 
  -1   1  14     2051.40     2110.19     30.50 o 
   0   1  14        7.23       -4.69      6.33 o 
   1   1  14      528.35      491.32     16.91 o 
   2   1  14      456.18      484.27     18.49 o 
   3   1  14      144.89      117.85     17.56 o 
   4   1  14      602.93      617.26     22.76 o 
   5   1  14       50.58       33.37     12.61 o 
   6   1  14      296.47      337.52     48.17 o 
   7   1  14       37.80       16.19     86.80 o 
   8   1  14       21.66       53.97     70.07 o 
   9   1  14        1.25       43.33     74.73 o 
  10   1  14       11.89       25.49     77.00 o 
  11   1  14       95.28      181.66     92.67 o 
 -15   2  14        7.44       12.41     37.24 o 
 -14   2  14        2.37       37.40     32.75 o 
 -13   2  14       44.07       50.12     14.63 o 
 -12   2  14      259.19      297.91     36.53 o 
 -11   2  14       24.88       30.62     19.78 o 
 -10   2  14      502.70      581.03     35.49 o 
  -9   2  14       11.96       20.12      7.27 o 
  -8   2  14       38.44       54.49      8.75 o 
  -7   2  14      427.70      417.88     13.80 o 
  -6   2  14      123.72      122.23      6.56 o 
  -5   2  14      742.20      739.00     13.95 o 
  -4   2  14      216.47      213.77      8.62 o 
  -3   2  14      199.00      186.44      8.66 o 
  -2   2  14       17.84        7.11      6.79 o 
  -1   2  14        4.05        0.62      9.16 o 
   0   2  14      218.04      218.97     19.30 o 
   1   2  14      548.19      524.11     23.11 o 
   2   2  14      275.02      265.05     19.80 o 
   3   2  14       72.81       54.29     10.45 o 
   4   2  14      119.35      116.86     16.83 o 
   5   2  14       64.33       63.41     14.37 o 
   6   2  14       10.85       38.55     30.07 o 
   7   2  14       41.86       17.50     36.14 o 
   8   2  14        1.01      -51.03     82.78 o 
   9   2  14       21.67      -16.01     72.77 o 
  10   2  14        1.15      -73.61     73.61 o 
 -15   3  14        5.49       36.94     42.48 o 
 -14   3  14       16.16      -25.25     25.25 o 
 -13   3  14       40.88       32.13     14.11 o 
 -12   3  14       79.35       73.86     12.04 o 
 -11   3  14       91.85       83.75     14.99 o 
 -10   3  14        9.81       -1.12     17.12 o 
  -9   3  14      228.52      220.72      9.98 o 
  -8   3  14        9.69       13.98      4.62 o 
  -7   3  14       29.76       26.53      5.40 o 
  -6   3  14      650.51      640.83     16.41 o 
  -5   3  14       18.39       17.11      5.76 o 
  -4   3  14      613.48      573.32     16.73 o 
  -3   3  14       76.26       85.02     11.66 o 
  -2   3  14       95.67       98.16     14.65 o 
  -1   3  14      714.26      678.64     23.17 o 
   0   3  14      290.37      281.98     17.44 o 
   1   3  14      228.73      217.49     17.01 o 
   2   3  14        3.90        1.58      9.55 o 
   3   3  14      337.94      331.67     20.75 o 
   4   3  14      375.98      384.55     22.35 o 
   5   3  14       40.43       72.22     24.51 o 
   6   3  14       20.25       31.15     35.88 o 
   7   3  14       65.05       59.11     36.92 o 
   8   3  14        7.56       29.53     33.90 o 
   9   3  14      122.05      238.67    124.13 o 
  10   3  14       14.34       79.88    113.66 o 
 -14   4  14       66.95      163.28     65.11 o 
 -13   4  14       13.72       14.71     13.29 o 
 -12   4  14        0.01       -7.67     10.72 o 
 -11   4  14      112.98       97.54     12.61 o 
 -10   4  14      590.58      552.88     31.80 o 
  -9   4  14       21.87       28.76      8.41 o 
  -8   4  14       56.16       36.97      8.69 o 
  -7   4  14       27.99       30.00      8.08 o 
  -6   4  14       20.62       19.06      9.75 o 
  -5   4  14      106.59      117.91     12.23 o 
  -4   4  14      209.32      215.93     15.38 o 
  -3   4  14       38.19       31.31      9.09 o 
  -2   4  14       12.59       19.97      8.32 o 
  -1   4  14     1037.79      979.97     29.25 o 
   0   4  14       46.69       39.40     11.18 o 
   1   4  14        2.09       -2.70      7.82 o 
   2   4  14        6.26       -1.46     10.96 o 
   3   4  14      118.47      105.57     14.94 o 
   4   4  14      204.52      263.59     41.51 o 
   5   4  14      391.79      431.22    104.41 o 
   6   4  14       60.51       49.21     34.03 o 
   7   4  14      116.76       55.73     37.95 o 
   8   4  14       84.12      112.16     44.13 o 
   9   4  14       10.86       13.89     97.76 o 
  10   4  14       11.20      108.55    119.88 o 
 -13   5  14       11.87       55.50     29.28 o 
 -12   5  14        0.61       15.84     29.51 o 
 -11   5  14       22.97       40.64     12.85 o 
 -10   5  14        0.25       16.11      9.56 o 
  -9   5  14       39.96       20.89      9.65 o 
  -8   5  14        4.28        3.44      8.34 o 
  -7   5  14       40.78       35.93     10.32 o 
  -6   5  14      363.01      329.60     36.62 o 
  -5   5  14      179.82      198.98     16.01 o 
  -4   5  14      442.08      387.91     20.52 o 
  -3   5  14       75.79       63.09     11.73 o 
  -2   5  14      203.93      192.07     16.60 o 
  -1   5  14       70.02       81.85     12.74 o 
   0   5  14       10.29       10.00     10.03 o 
   1   5  14        4.39       -8.91      8.91 o 
   2   5  14       20.91       14.08      9.96 o 
   3   5  14      110.09      119.03     23.70 o 
   4   5  14      380.82      349.33     34.30 o 
   5   5  14        0.40       -1.39     29.96 o 
   6   5  14       21.03       18.06     32.84 o 
   7   5  14        5.40       16.08     34.26 o 
   8   5  14       11.09       77.47     54.31 o 
   9   5  14       19.15       17.00     39.68 o 
 -12   6  14      231.45      295.32     53.66 o 
 -11   6  14        1.50      -26.21     26.21 o 
 -10   6  14       15.15       24.54     13.54 o 
  -9   6  14      174.84      168.61     19.81 o 
  -8   6  14        9.36       -4.22      9.96 o 
  -7   6  14       11.90       13.43      9.87 o 
  -6   6  14      180.45      146.40     17.76 o 
  -5   6  14        0.38       -5.28      7.11 o 
  -4   6  14       63.39       60.69     12.25 o 
  -3   6  14       84.29       76.37     17.11 o 
  -2   6  14       42.71       44.42     11.87 o 
  -1   6  14       67.05       53.04     13.17 o 
   0   6  14      180.26      170.06     18.14 o 
   1   6  14      197.78      175.57     19.05 o 
   2   6  14       28.67       22.35     15.29 o 
   3   6  14       31.13       46.47     18.46 o 
   4   6  14        0.41        6.20     28.62 o 
   5   6  14       12.93       71.57     73.60 o 
   6   6  14       22.93       61.78     37.53 o 
   7   6  14       24.60       41.35     38.16 o 
   8   6  14       30.11       48.88     40.47 o 
 -11   7  14       53.14       74.09     35.54 o 
 -10   7  14       19.69       49.50     33.24 o 
  -9   7  14        4.60      -24.16     24.16 o 
  -8   7  14        2.17        9.82     12.51 o 
  -7   7  14       18.73       16.14     20.83 o 
  -6   7  14        0.25       -5.25      9.45 o 
  -5   7  14        0.37       -9.63      9.63 o 
  -4   7  14        5.11        8.90     11.17 o 
  -3   7  14       54.53       60.81     13.96 o 
  -2   7  14       41.98       33.15     12.33 o 
  -1   7  14       68.45       81.86     16.03 o 
   0   7  14        1.15       24.63     15.61 o 
   1   7  14       12.46        7.27     13.82 o 
   2   7  14       15.24       22.93     20.89 o 
   3   7  14       18.00       24.90     31.44 o 
   4   7  14       39.64       43.07     32.85 o 
   5   7  14       13.34       55.91     44.27 o 
   6   7  14        2.65       61.04     64.17 o 
  -9   8  14       10.59       42.71     54.17 o 
  -8   8  14        0.41       37.52     31.46 o 
  -7   8  14       71.95       99.40     36.62 o 
  -6   8  14        3.19      -11.43     18.30 o 
  -5   8  14       32.68       42.84     15.27 o 
  -4   8  14       23.69       31.92     13.95 o 
  -3   8  14       14.82       34.37     14.51 o 
  -2   8  14       47.99       23.63     17.14 o 
  -1   8  14        5.38       41.40     18.15 o 
   0   8  14      131.26      113.27     22.38 o 
   1   8  14       94.96       98.26     26.42 o 
   2   8  14       66.69      136.76    100.81 o 
   3   8  14       28.11      132.51    118.50 o 
   4   8  14       20.92       68.74     42.24 o 
  -6   9  14       10.80      261.71    172.31 o 
  -5   9  14        0.48      147.47    104.41 o 
  -4   9  14       10.81       71.79     45.51 o 
  -3   9  14       46.97      132.14     84.17 o 
  -2   9  14       21.99       63.63     30.20 o 
  -1   9  14       12.06       75.02     61.43 o 
   0   9  14        0.00      109.03    162.40 o 
   1   9  14        7.51      424.14     65.03 o 
 -15   1  15        4.27       54.02     32.80 o 
 -14   1  15        2.11       -0.20     11.05 o 
 -13   1  15       26.99       23.14     12.22 o 
 -12   1  15      101.11      101.31     18.93 o 
 -11   1  15      206.23      225.12     22.40 o 
 -10   1  15      201.24      182.93     14.51 o 
  -9   1  15       33.06       22.81      7.31 o 
  -8   1  15       20.04       20.26      4.77 o 
  -7   1  15        5.54        1.41      5.49 o 
  -6   1  15      480.91      514.89      9.60 o 
  -5   1  15      559.44      537.22     13.02 o 
  -4   1  15       71.79       84.87      7.01 o 
  -3   1  15       13.23        9.51      5.13 o 
  -2   1  15       81.60       84.25      7.84 o 
  -1   1  15      351.63      352.64     15.09 o 
   0   1  15        2.05        5.97      8.86 o 
   1   1  15       63.79       55.97      9.31 o 
   2   1  15        1.16       -7.02      7.02 o 
   3   1  15      109.19      117.33     13.83 o 
   4   1  15      102.30       91.86     12.85 o 
   5   1  15      198.14      182.04     17.48 o 
   6   1  15      418.87      347.87     91.67 o 
   7   1  15       27.18        4.68     59.65 o 
   8   1  15      189.92      187.33     76.25 o 
   9   1  15       52.45       57.26     78.00 o 
  10   1  15        0.93       80.91    109.95 o 
 -15   2  15      120.60       67.79     42.92 o 
 -14   2  15       52.34       98.48     40.89 o 
 -13   2  15       83.70       98.93     17.06 o 
 -12   2  15       50.38       71.77     20.19 o 
 -11   2  15      203.29      224.15     28.53 o 
 -10   2  15       22.09       41.41     17.50 o 
  -9   2  15        0.10       -0.58      6.31 o 
  -8   2  15       41.70       48.09      8.43 o 
  -7   2  15      384.28      426.59     17.06 o 
  -6   2  15        8.47       13.79      3.91 o 
  -5   2  15       31.80       33.41      4.68 o 
  -4   2  15      116.26      114.51      7.93 o 
  -3   2  15      300.92      311.92     11.59 o 
  -2   2  15      202.33      194.72     11.70 o 
  -1   2  15       15.28       11.68     10.47 o 
   0   2  15      211.41      202.50     14.81 o 
   1   2  15     1108.34     1125.88     28.49 o 
   2   2  15      342.36      340.29     19.27 o 
   3   2  15      701.96      747.47     30.72 o 
   4   2  15       42.58       40.36     10.96 o 
   5   2  15        3.50       23.20     36.73 o 
   6   2  15        1.56        3.35     28.99 o 
   7   2  15       10.35        8.24     19.07 o 
   8   2  15      117.98      176.11     79.45 o 
   9   2  15       24.49       37.90     77.87 o 
  10   2  15        3.49       13.86     74.53 o 
 -14   3  15       24.74      108.44     50.67 o 
 -13   3  15      117.14      132.27     31.89 o 
 -12   3  15       13.52        7.98     38.03 o 
 -11   3  15       14.99       21.97     22.43 o 
 -10   3  15      230.45      234.68     36.06 o 
  -9   3  15        3.46       16.70      9.24 o 
  -8   3  15       36.57       31.22      5.33 o 
  -7   3  15      103.19      106.31      7.82 o 
  -6   3  15      439.92      388.09     19.00 o 
  -5   3  15        0.12        5.16      7.33 o 
  -4   3  15      216.60      189.92     13.76 o 
  -3   3  15       55.64       63.32     10.32 o 
  -2   3  15       50.20       39.96      9.60 o 
  -1   3  15      162.43      134.37     15.29 o 
   0   3  15       10.88       11.51      8.56 o 
   1   3  15      693.54      652.54     25.29 o 
   2   3  15      595.05      575.20     24.67 o 
   3   3  15      651.74      647.98     26.55 o 
   4   3  15        9.22        4.35     11.09 o 
   5   3  15        4.46       13.85     23.54 o 
   6   3  15        0.08      129.07     86.92 o 
   7   3  15       45.16       84.16     36.60 o 
   8   3  15      169.78      207.11    115.88 o 
   9   3  15       28.48       54.40    104.65 o 
  10   3  15       41.21      202.39    123.14 o 
 -14   4  15       22.84       66.35     43.65 o 
 -13   4  15       26.29       37.97     12.75 o 
 -12   4  15       23.80       29.58     24.32 o 
 -11   4  15       48.59       40.89     21.48 o 
 -10   4  15        6.52       17.67      8.05 o 
  -9   4  15        2.58        4.11      7.79 o 
  -8   4  15       12.62       11.26      7.07 o 
  -7   4  15      177.99      184.68     13.72 o 
  -6   4  15       39.95       35.16      8.92 o 
  -5   4  15      101.42       88.84     12.95 o 
  -4   4  15      201.08      189.70     14.96 o 
  -3   4  15        0.38        2.68      7.57 o 
  -2   4  15      199.75      193.87     16.07 o 
  -1   4  15       69.87       47.39     10.43 o 
   0   4  15      313.43      320.75     19.79 o 
   1   4  15       68.74       55.15     11.82 o 
   2   4  15        1.39        7.38      9.56 o 
   3   4  15        0.98       -5.16      9.72 o 
   4   4  15       75.44      102.62     23.44 o 
   5   4  15      379.34      346.07    104.52 o 
   6   4  15        4.97       -5.83     45.09 o 
   7   4  15        1.76       33.05     32.57 o 
   8   4  15        0.17       -6.56     34.69 o 
   9   4  15      176.77      109.20    103.31 o 
 -13   5  15        5.38       58.13     36.00 o 
 -12   5  15        3.08      -25.11     25.11 o 
 -11   5  15       41.21       55.18     12.88 o 
 -10   5  15        0.13        2.51      8.81 o 
  -9   5  15        9.62       12.37      9.15 o 
  -8   5  15        9.04        3.88     12.75 o 
  -7   5  15        6.09        8.56      8.39 o 
  -6   5  15        3.91       -3.47     10.32 o 
  -5   5  15       95.59       77.87     11.52 o 
  -4   5  15       60.82       57.76     11.61 o 
  -3   5  15       19.73       23.57      8.94 o 
  -2   5  15        8.21       -3.57     10.41 o 
  -1   5  15      297.88      308.71     20.30 o 
   0   5  15        1.54       -6.31      8.03 o 
   1   5  15        7.05       -2.43      8.59 o 
   2   5  15       15.11        9.89     10.72 o 
   3   5  15       22.04       41.26     33.06 o 
   4   5  15      122.34      131.14     36.99 o 
   5   5  15       54.31       86.74     36.66 o 
   6   5  15      125.16      126.46     41.56 o 
   7   5  15       57.68       40.14     49.29 o 
   8   5  15       21.79      109.13     45.29 o 
 -12   6  15       35.30       50.16     68.49 o 
 -11   6  15       18.09       62.72     36.41 o 
 -10   6  15      179.66      159.33     19.79 o 
  -9   6  15        1.43        5.37     11.29 o 
  -8   6  15        0.88       13.14     10.41 o 
  -7   6  15        1.81       13.90      9.70 o 
  -6   6  15       53.77       44.25     11.53 o 
  -5   6  15      113.74       81.26     13.38 o 
  -4   6  15        0.01       -5.12      8.47 o 
  -3   6  15       16.46       23.08     10.81 o 
  -2   6  15       54.56       43.24     11.80 o 
  -1   6  15        3.77       -5.36      8.93 o 
   0   6  15       43.55       38.56     12.93 o 
   1   6  15       59.77       46.72     18.56 o 
   2   6  15        4.20       -1.00     14.52 o 
   3   6  15        0.23       18.79     16.09 o 
   4   6  15        0.06       30.76     31.87 o 
   5   6  15        7.20       13.43     31.69 o 
   6   6  15       70.64       71.93     38.88 o 
   7   6  15       86.70      151.59     46.42 o 
 -11   7  15       77.11      248.68     84.43 o 
 -10   7  15       14.84       22.16     37.50 o 
  -9   7  15        6.21       19.66     34.12 o 
  -8   7  15       24.67       33.44     18.16 o 
  -7   7  15       12.32        5.73     13.64 o 
  -6   7  15       21.58       12.32     11.29 o 
  -5   7  15       20.03       26.14     15.44 o 
  -4   7  15        0.00        3.50     10.42 o 
  -3   7  15       48.06       47.32     14.18 o 
  -2   7  15        5.49       13.10     11.31 o 
  -1   7  15       29.07        8.35     10.71 o 
   0   7  15       55.02       46.57     16.68 o 
   1   7  15        0.29        6.70     15.08 o 
   2   7  15        6.67       42.27     38.83 o 
   3   7  15       21.25       43.10     41.28 o 
   4   7  15       21.82       30.94     33.69 o 
   5   7  15        3.79      -18.10     41.93 o 
   6   7  15        0.05       62.88     39.31 o 
  -8   8  15       52.06       85.48     35.07 o 
  -7   8  15       27.58        7.37     33.54 o 
  -6   8  15       17.43       17.00     28.50 o 
  -5   8  15       26.23       46.36     23.77 o 
  -4   8  15       12.93        6.92     13.59 o 
  -3   8  15       20.12       16.55     15.56 o 
  -2   8  15      340.43      405.63     60.77 o 
  -1   8  15       14.61       23.03     19.11 o 
   0   8  15      151.32      118.60     37.11 o 
   1   8  15        0.46       12.65     42.09 o 
   2   8  15        1.95       79.65     63.15 o 
   3   8  15      192.00      371.61    138.82 o 
   4   8  15        2.72      189.29    142.26 o 
  -5   9  15        1.21      197.77    119.07 o 
  -4   9  15        2.68      -21.24     26.94 o 
  -3   9  15       43.29      196.68    125.42 o 
  -2   9  15       18.67      103.67    115.36 o 
  -1   9  15       20.54       40.31     31.87 o 
   0   9  15        8.89      204.47    201.96 o 
 -15   0  16       78.62      123.03     79.07 o 
 -14   0  16       12.36      -35.19     35.19 o 
 -13   0  16       17.83       47.60     38.21 o 
 -12   0  16       25.35       18.43     32.22 o 
 -11   0  16       19.17       23.45     19.59 o 
 -10   0  16      322.27      285.20     36.35 o 
  -9   0  16      266.20      293.10     35.83 o 
  -8   0  16     1890.75     1743.13     67.43 o 
  -7   0  16     2463.06     2291.78     75.12 o 
  -6   0  16      771.38      774.83     17.75 o 
  -5   0  16       49.39       31.90      8.93 o 
  -4   0  16      191.62      233.67     12.97 o 
  -3   0  16      263.12      237.44     15.20 o 
  -2   0  16      423.80      451.11     21.26 o 
  -1   0  16       28.66       10.84      8.95 o 
   0   0  16      380.88      402.68     22.54 o 
   1   0  16      369.90      367.51     23.43 o 
   2   0  16        5.09       -9.59     19.44 o 
   3   0  16      414.49      468.58     32.01 o 
   4   0  16      363.85      406.17     31.40 o 
   5   0  16      163.25      207.11     27.81 o 
   6   0  16        1.77      -72.04     72.04 o 
   7   0  16      168.07      199.25    103.32 o 
   8   0  16      119.61      178.09    109.60 o 
   9   0  16      112.82      234.84    122.28 o 
  10   0  16       73.23      134.64    117.99 o 
 -15   1  16        4.32       70.78     43.15 o 
 -14   1  16       13.52        2.04     27.12 o 
 -13   1  16        3.91       38.24     25.37 o 
 -12   1  16        4.07       19.31     15.97 o 
 -11   1  16        6.05       21.62     17.53 o 
 -10   1  16        2.87       -3.70     12.80 o 
  -9   1  16      196.97      178.96     16.48 o 
  -8   1  16      256.67      246.84     14.79 o 
  -7   1  16      133.76      143.65      8.98 o 
  -6   1  16      165.00      175.42      6.96 o 
  -5   1  16      350.02      343.77     11.06 o 
  -4   1  16       24.36       29.11      5.24 o 
  -3   1  16      257.52      253.67     12.48 o 
  -2   1  16       67.48       55.10      8.44 o 
  -1   1  16       21.16       30.86      7.52 o 
   0   1  16      230.31      230.50     14.06 o 
   1   1  16      104.67      104.20     11.51 o 
   2   1  16       17.28       14.20      9.15 o 
   3   1  16      397.47      360.33     19.00 o 
   4   1  16        0.69       12.59      8.17 o 
   5   1  16        4.02       -2.37     13.51 o 
   6   1  16       12.89       20.22     13.88 o 
   7   1  16       76.90      169.02     72.47 o 
   8   1  16        0.60      -30.68     66.96 o 
   9   1  16        1.69       13.73     74.34 o 
  10   1  16        0.50      107.88     84.11 o 
 -15   2  16       76.17       65.88     39.64 o 
 -14   2  16        5.35       42.29     30.19 o 
 -13   2  16        4.57        8.48     13.03 o 
 -12   2  16        2.33      -16.21     18.12 o 
 -11   2  16       25.78        7.99     16.39 o 
 -10   2  16      100.31      112.13     11.83 o 
  -9   2  16      310.06      311.26     24.52 o 
  -8   2  16      232.68      239.79     15.31 o 
  -7   2  16        7.05       15.01      8.43 o 
  -6   2  16      618.93      613.81     16.18 o 
  -5   2  16      223.67      220.56      9.70 o 
  -4   2  16       98.06      102.27      8.56 o 
  -3   2  16      445.45      429.90     17.05 o 
  -2   2  16      100.64      117.34     11.66 o 
  -1   2  16        3.85        4.40      7.71 o 
   0   2  16       17.08       10.24     12.45 o 
   1   2  16      108.79       98.56     12.76 o 
   2   2  16        0.15       -7.32      7.32 o 
   3   2  16     1272.58     1309.20     37.83 o 
   4   2  16      667.66      775.86     25.59 o 
   5   2  16       39.72       55.06     30.35 o 
   6   2  16        0.54        0.78     28.40 o 
   7   2  16        1.39       30.03     24.04 o 
   8   2  16       15.25       41.40     69.96 o 
   9   2  16       72.23       91.19     77.38 o 
  10   2  16       13.71      119.59    115.06 o 
 -14   3  16       44.83       75.21     43.58 o 
 -13   3  16       25.13       76.46     30.39 o 
 -12   3  16        0.94        0.32     23.36 o 
 -11   3  16      100.34       69.79     15.59 o 
 -10   3  16      114.25      120.36     17.16 o 
  -9   3  16      203.81      209.57     17.50 o 
  -8   3  16       23.47       25.23      4.77 o 
  -7   3  16       79.62       90.18      7.42 o 
  -6   3  16      975.69      934.06     24.18 o 
  -5   3  16       46.64       38.31      8.96 o 
  -4   3  16      548.54      493.02     19.93 o 
  -3   3  16       11.32        4.97      6.77 o 
  -2   3  16        0.85       -6.63      6.63 o 
  -1   3  16      103.48      125.73     14.19 o 
   0   3  16       43.44       55.91     11.34 o 
   1   3  16       12.96        0.36      8.99 o 
   2   3  16        9.52       11.16      9.38 o 
   3   3  16       37.19       29.01     11.15 o 
   4   3  16       66.59       60.88     18.39 o 
   5   3  16      293.51      414.13     51.88 o 
   6   3  16        6.09       38.52     32.15 o 
   7   3  16       61.08       68.68     39.50 o 
   8   3  16        2.68       34.79     90.19 o 
   9   3  16       15.03        3.48     94.53 o 
 -14   4  16       14.86       62.02     62.32 o 
 -13   4  16        4.06        9.57     31.62 o 
 -12   4  16       29.01       10.57     16.04 o 
 -11   4  16        2.64        2.45      7.05 o 
 -10   4  16       10.91       18.07      7.84 o 
  -9   4  16        2.44        3.25      7.02 o 
  -8   4  16      132.25      102.64     11.56 o 
  -7   4  16       24.95       29.15      8.13 o 
  -6   4  16      138.73      136.41     22.58 o 
  -5   4  16        0.01       -4.38      6.48 o 
  -4   4  16      140.63      118.72     12.84 o 
  -3   4  16       90.39       98.13     12.58 o 
  -2   4  16       27.64        6.55     10.06 o 
  -1   4  16       59.42       64.25     12.20 o 
   0   4  16        9.19       10.69     10.80 o 
   1   4  16      104.75      124.01     14.86 o 
   2   4  16       69.42       72.47     13.45 o 
   3   4  16      153.24      167.08     18.08 o 
   4   4  16        0.00        3.97     15.37 o 
   5   4  16       80.86       77.74     48.85 o 
   6   4  16       12.71       -3.45     83.35 o 
   7   4  16        3.47       69.20     38.68 o 
   8   4  16      183.21      253.09     82.03 o 
   9   4  16       70.52      166.57    103.72 o 
 -13   5  16        1.26      -12.38     29.94 o 
 -12   5  16       32.01       16.82     31.66 o 
 -11   5  16      111.39      125.02     40.64 o 
 -10   5  16       39.14       30.35     11.75 o 
  -9   5  16      124.92      101.58     13.96 o 
  -8   5  16       16.47       10.09      8.16 o 
  -7   5  16        0.08       15.60      8.34 o 
  -6   5  16       11.98       15.88      7.59 o 
  -5   5  16      256.75      242.86     17.86 o 
  -4   5  16       15.72       13.35     10.23 o 
  -3   5  16      155.08       88.79     13.25 o 
  -2   5  16      142.06      124.64     15.69 o 
  -1   5  16      135.94      101.29     16.32 o 
   0   5  16      122.23      121.88     15.24 o 
   1   5  16       76.24       75.98     17.45 o 
   2   5  16       25.77       31.04     12.59 o 
   3   5  16        9.80        7.77     15.28 o 
   4   5  16        0.22       56.12     33.90 o 
   5   5  16       60.45      155.55     42.58 o 
   6   5  16        7.50       35.01     58.62 o 
   7   5  16        0.39       39.40     39.00 o 
   8   5  16       38.93       22.14     69.88 o 
 -12   6  16        8.12        3.47     46.75 o 
 -11   6  16      182.64      234.75     91.12 o 
 -10   6  16      166.14      180.60     59.91 o 
  -9   6  16       39.92       24.62     12.57 o 
  -8   6  16        0.63        1.57     10.54 o 
  -7   6  16        2.02        8.78      9.16 o 
  -6   6  16        9.07       10.78      9.81 o 
  -5   6  16       42.88       32.52     11.26 o 
  -4   6  16      237.66      241.95     26.14 o 
  -3   6  16       90.87       73.09     16.57 o 
  -2   6  16        8.59        3.22      9.45 o 
  -1   6  16      250.74      244.60     20.70 o 
   0   6  16       17.37        2.45      9.50 o 
   1   6  16       15.20       24.62     12.26 o 
   2   6  16       43.23       32.48     21.95 o 
   3   6  16       13.47       38.12     18.56 o 
   4   6  16      126.55      149.01     41.84 o 
   5   6  16       16.10       33.79     35.03 o 
   6   6  16       29.03       41.04     54.60 o 
   7   6  16       13.48       71.27     49.45 o 
 -10   7  16        9.40       45.53     34.36 o 
  -9   7  16        4.58       28.53     32.62 o 
  -8   7  16        5.25       28.72     30.01 o 
  -7   7  16        1.37       17.61     13.25 o 
  -6   7  16       26.10        6.47     11.48 o 
  -5   7  16       37.70       33.80     12.40 o 
  -4   7  16       31.92       36.62     12.69 o 
  -3   7  16      128.39      105.25     16.97 o 
  -2   7  16        0.67      -10.62     10.62 o 
  -1   7  16       26.90       23.03     16.32 o 
   0   7  16       11.95       21.97     16.10 o 
   1   7  16        1.60        9.83     15.56 o 
   2   7  16        0.03       11.03     22.84 o 
   3   7  16        5.17       38.96     33.88 o 
   4   7  16        0.09       15.00     30.73 o 
   5   7  16        0.14       56.77     41.48 o 
  -8   8  16      108.48      171.27     51.85 o 
  -7   8  16       79.22      178.90     61.90 o 
  -6   8  16        1.68       75.44     34.48 o 
  -5   8  16       22.31       14.75     19.35 o 
  -4   8  16       11.76       23.26     20.87 o 
  -3   8  16        1.82       10.15     18.47 o 
  -2   8  16       23.76       59.21     19.08 o 
  -1   8  16       52.88      101.30     41.25 o 
   0   8  16      117.33      133.20     31.70 o 
   1   8  16       39.17       53.15     25.10 o 
   2   8  16        3.35      164.51    120.41 o 
   3   8  16       10.00      183.11    181.76 o 
 -15   1  17        0.08       62.00     81.04 o 
 -14   1  17        0.62        1.56     27.34 o 
 -13   1  17       41.94       58.73     27.54 o 
 -12   1  17      264.29      270.40     30.40 o 
 -11   1  17       13.92       17.53     18.09 o 
 -10   1  17        0.14        6.47      9.54 o 
  -9   1  17       20.49        9.43     13.39 o 
  -8   1  17      137.19      119.88      9.46 o 
  -7   1  17      155.68      139.52     10.85 o 
  -6   1  17      410.93      411.51     10.21 o 
  -5   1  17       24.95       13.25      5.75 o 
  -4   1  17      501.10      450.42     15.57 o 
  -3   1  17       20.58        9.97      9.55 o 
  -2   1  17       13.97       15.73      7.37 o 
  -1   1  17      153.98      152.67     12.36 o 
   0   1  17        0.00       -1.63      6.67 o 
   1   1  17      764.03      735.24     21.61 o 
   2   1  17        1.09       -4.09      7.11 o 
   3   1  17       56.37       58.34     11.54 o 
   4   1  17      171.73      150.68     19.57 o 
   5   1  17       15.65       18.02     23.22 o 
   6   1  17       64.56       21.16     13.04 o 
   7   1  17       43.07      109.03     68.43 o 
   8   1  17        3.89       42.81     73.19 o 
   9   1  17       16.17       47.27     75.11 o 
 -14   2  17      115.29      165.22     44.79 o 
 -13   2  17       89.73      185.25     34.30 o 
 -12   2  17        0.00       13.21     30.05 o 
 -11   2  17       84.63       70.03     24.50 o 
 -10   2  17      105.64      112.65     11.33 o 
  -9   2  17       15.33        5.10      6.25 o 
  -8   2  17        0.22       -3.85      6.17 o 
  -7   2  17      186.85      195.27     10.07 o 
  -6   2  17       34.13       38.26      5.72 o 
  -5   2  17      171.84      170.51     10.07 o 
  -4   2  17        8.62        5.69      6.78 o 
  -3   2  17       92.45       82.68     10.57 o 
  -2   2  17        4.82       -2.63      7.27 o 
  -1   2  17      270.88      274.29     22.48 o 
   0   2  17      369.98      370.46     20.13 o 
   1   2  17       52.71       35.32     10.26 o 
   2   2  17       17.67       22.40      9.58 o 
   3   2  17      112.91       76.40     15.99 o 
   4   2  17      226.33      261.43     19.14 o 
   5   2  17        1.11       -4.48     37.25 o 
   6   2  17       31.39       14.78     42.60 o 
   7   2  17       17.43       -0.89     78.85 o 
   8   2  17       17.25      132.56    110.65 o 
   9   2  17       22.50        2.99     99.98 o 
 -14   3  17       13.15       76.26     46.27 o 
 -13   3  17       11.35       31.33     26.88 o 
 -12   3  17       50.87       66.39     32.05 o 
 -11   3  17        6.44        7.57     12.12 o 
 -10   3  17      273.48      283.17     23.03 o 
  -9   3  17      216.32      250.25     23.63 o 
  -8   3  17       63.11       61.21     11.14 o 
  -7   3  17      113.26      101.76     16.48 o 
  -6   3  17       46.74       26.58      8.23 o 
  -5   3  17        2.17        3.26      5.85 o 
  -4   3  17      102.74       87.54     13.50 o 
  -3   3  17       30.93       30.84      9.50 o 
  -2   3  17      612.99      562.11     26.07 o 
  -1   3  17      971.53      924.49     28.75 o 
   0   3  17       54.96       52.75     12.60 o 
   1   3  17       98.48       81.54     13.11 o 
   2   3  17      257.05      235.17     19.19 o 
   3   3  17       33.50       49.65     11.71 o 
   4   3  17        0.01       19.91     16.80 o 
   5   3  17       37.14       25.49     34.54 o 
   6   3  17      193.98      203.84     44.32 o 
   7   3  17       57.14      194.38     96.79 o 
   8   3  17       57.61      110.95     98.64 o 
   9   3  17       60.26       80.95    102.79 o 
 -13   4  17        1.55       17.04     30.07 o 
 -12   4  17       26.22       13.77     26.84 o 
 -11   4  17       23.74       23.81     15.61 o 
 -10   4  17       93.55       82.61     10.53 o 
  -9   4  17       25.81       18.80     11.33 o 
  -8   4  17       18.31        8.89      7.43 o 
  -7   4  17       83.04       71.54     10.64 o 
  -6   4  17      164.14      163.90     14.35 o 
  -5   4  17       93.52      101.54     19.13 o 
  -4   4  17        9.85       -2.13      6.67 o 
  -3   4  17        7.42        7.79      8.33 o 
  -2   4  17      320.64      321.48     19.73 o 
  -1   4  17       76.08       53.34     13.08 o 
   0   4  17       83.45       67.30     12.60 o 
   1   4  17       34.16       43.49     12.29 o 
   2   4  17      113.13      125.81     16.90 o 
   3   4  17      159.44      160.81     21.50 o 
   4   4  17      298.88      264.86     32.31 o 
   5   4  17        6.59       19.60     43.56 o 
   6   4  17        0.00      -17.37     31.15 o 
   7   4  17       40.72       -0.83     38.49 o 
   8   4  17        0.24       78.91     41.65 o 
 -13   5  17       14.19       60.04     50.72 o 
 -12   5  17       35.13       80.71     37.10 o 
 -11   5  17       13.17        4.16     12.43 o 
 -10   5  17      206.98      248.60     19.52 o 
  -9   5  17        2.31      -13.47     15.82 o 
  -8   5  17       13.43        8.20     13.95 o 
  -7   5  17        0.02       -3.22      7.45 o 
  -6   5  17        4.92        0.20      8.13 o 
  -5   5  17      442.89      396.88     21.57 o 
  -4   5  17       26.88        3.13      8.82 o 
  -3   5  17       72.40       60.67     12.15 o 
  -2   5  17        3.07       10.40      8.57 o 
  -1   5  17       59.57       56.86     12.71 o 
   0   5  17        0.35       -4.53      8.53 o 
   1   5  17       31.46       27.19     12.05 o 
   2   5  17       11.62       10.95     11.11 o 
   3   5  17        0.00       12.69     21.35 o 
   4   5  17       67.23       79.84     34.51 o 
   5   5  17       10.41        2.86     66.46 o 
   6   5  17        0.10        5.03     42.48 o 
   7   5  17        3.10       98.82     42.11 o 
 -11   6  17       15.14       28.24     32.21 o 
 -10   6  17      157.74      202.97     46.40 o 
  -9   6  17        3.05        8.80     11.64 o 
  -8   6  17        0.25       17.88     11.84 o 
  -7   6  17        0.78       -3.34      9.05 o 
  -6   6  17        9.22       19.05      9.98 o 
  -5   6  17       31.19       25.96     12.85 o 
  -4   6  17        2.58       -0.94     11.24 o 
  -3   6  17        3.07        1.77      9.48 o 
  -2   6  17        3.24        3.48      9.61 o 
  -1   6  17       10.27       20.93     10.91 o 
   0   6  17       22.45       29.48     14.12 o 
   1   6  17       21.96       20.66     12.32 o 
   2   6  17       19.38       39.55     19.44 o 
   3   6  17        4.83       17.02     17.86 o 
   4   6  17        7.60       40.91     33.51 o 
   5   6  17      177.77      187.46     46.66 o 
   6   6  17       14.82       34.36     58.67 o 
 -10   7  17        0.16       28.81     43.27 o 
  -9   7  17        2.70        0.60     32.55 o 
  -8   7  17       79.44      137.74     41.51 o 
  -7   7  17        8.91       28.18     18.71 o 
  -6   7  17        0.27       -8.63     11.57 o 
  -5   7  17        0.04        5.88     11.86 o 
  -4   7  17        9.32       25.18     12.71 o 
  -3   7  17       17.30       19.62     12.41 o 
  -2   7  17        1.59        9.04     11.59 o 
  -1   7  17       92.48       86.43     21.48 o 
   0   7  17       40.74       70.16     24.54 o 
   1   7  17       44.15       40.54     28.73 o 
   2   7  17        0.47       32.14     27.52 o 
   3   7  17        1.56       14.98     72.90 o 
   4   7  17       71.75      122.53     40.55 o 
  -7   8  17       10.30       71.52     62.28 o 
  -6   8  17        6.85       -5.70     32.17 o 
  -5   8  17       14.43       22.42     24.44 o 
  -4   8  17       53.31      125.51     26.32 o 
  -3   8  17       78.72       72.19     27.65 o 
  -2   8  17        5.10       43.24     26.03 o 
  -1   8  17        4.59       49.80     42.88 o 
   0   8  17       49.80       59.24     48.02 o 
   1   8  17       26.32      167.56    133.09 o 
   2   8  17       89.77      278.84    234.85 o 
 -15   0  18       47.20      259.43    180.00 o 
 -14   0  18        4.76       -6.14     41.35 o 
 -13   0  18       27.83       19.78     37.98 o 
 -12   0  18        1.22       25.59     30.33 o 
 -11   0  18      630.96      698.49     46.23 o 
 -10   0  18      320.99      373.67     42.38 o 
  -9   0  18      131.88      147.66     30.70 o 
  -8   0  18        2.39      -16.47     16.47 o 
  -7   0  18     1000.59     1011.46     25.89 o 
  -6   0  18        7.56        8.09      6.60 o 
  -5   0  18       37.93       36.64     21.82 o 
  -4   0  18       55.67       52.72     13.87 o 
  -3   0  18      301.45      297.67     19.69 o 
  -2   0  18      122.46      129.85     15.38 o 
  -1   0  18      106.82       70.76     14.08 o 
   0   0  18      361.82      343.05     22.96 o 
   1   0  18     1491.34     1482.71     42.50 o 
   2   0  18     1906.96     2003.69     51.03 o 
   3   0  18     2505.74     2419.74     70.22 o 
   4   0  18      159.93      195.87     26.78 o 
   5   0  18       26.89      150.30     80.57 o 
   6   0  18       42.61      131.28     89.87 o 
   7   0  18       23.08      220.42    107.14 o 
   8   0  18       34.83      136.33    105.14 o 
   9   0  18        3.05       59.19    101.96 o 
 -15   1  18       40.99       43.53     83.77 o 
 -14   1  18       26.27       74.18     38.76 o 
 -13   1  18       58.79      107.82     31.16 o 
 -12   1  18       37.26       51.13     19.48 o 
 -11   1  18       50.15       41.52     14.34 o 
 -10   1  18       92.78       95.93     16.18 o 
  -9   1  18      215.57      240.20     21.83 o 
  -8   1  18       43.33       43.23      7.19 o 
  -7   1  18      248.33      276.02     14.44 o 
  -6   1  18      771.54      754.21     15.17 o 
  -5   1  18       28.34       40.24      7.41 o 
  -4   1  18      166.77      170.39     11.60 o 
  -3   1  18      362.21      371.24     15.96 o 
  -2   1  18      116.62      102.63     13.64 o 
  -1   1  18        3.09        9.22      8.07 o 
   0   1  18       80.33      101.31     10.70 o 
   1   1  18       83.72       63.60     10.70 o 
   2   1  18      194.68      202.94     15.83 o 
   3   1  18      140.63      120.72     14.48 o 
   4   1  18       48.57       30.18     16.27 o 
   5   1  18        8.87       17.36     27.20 o 
   6   1  18        5.48       26.96     19.88 o 
   7   1  18       65.96       43.45     64.48 o 
   8   1  18       54.67      226.36     82.45 o 
   9   1  18       21.33      -21.59     66.50 o 
 -14   2  18        3.94      -17.10     65.11 o 
 -13   2  18       28.55       29.35     11.15 o 
 -12   2  18       16.84      -11.78     24.45 o 
 -11   2  18       41.29       57.67     28.55 o 
 -10   2  18       28.56       32.97      9.03 o 
  -9   2  18       16.91       14.58      7.87 o 
  -8   2  18       23.35       27.94      9.11 o 
  -7   2  18       79.88       77.39      8.51 o 
  -6   2  18      145.50      139.15      9.41 o 
  -5   2  18       62.48       50.57      8.58 o 
  -4   2  18       42.17       40.25     10.80 o 
  -3   2  18      410.37      406.40     18.07 o 
  -2   2  18       78.96       59.88     10.25 o 
  -1   2  18       60.81       46.93     10.74 o 
   0   2  18       16.69       17.12      8.32 o 
   1   2  18       69.19       86.93     13.45 o 
   2   2  18        3.68        9.85      8.33 o 
   3   2  18       45.24       64.64     12.30 o 
   4   2  18      168.30      192.50     17.75 o 
   5   2  18       21.02       56.46     32.83 o 
   6   2  18        0.39       55.67     57.78 o 
   7   2  18       21.05      176.95     98.20 o 
   8   2  18       10.70       -0.98     86.24 o 
 -14   3  18        6.01       36.02     39.83 o 
 -13   3  18       45.94      113.34     39.58 o 
 -12   3  18        0.10      -24.27     24.27 o 
 -11   3  18       13.58       19.38     12.06 o 
 -10   3  18       79.70       83.20     16.12 o 
  -9   3  18        1.13        5.51      8.45 o 
  -8   3  18       10.80       11.78      6.73 o 
  -7   3  18        6.03        3.76      5.97 o 
  -6   3  18      543.35      545.24     28.09 o 
  -5   3  18      783.39      758.26     24.21 o 
  -4   3  18       32.96       20.75      8.55 o 
  -3   3  18      144.62      125.65     13.46 o 
  -2   3  18        0.79       -1.43      6.77 o 
  -1   3  18       24.34       25.01      9.89 o 
   0   3  18        2.73       10.57      9.93 o 
   1   3  18       92.21       84.70     13.96 o 
   2   3  18       79.70       80.46     14.26 o 
   3   3  18        6.29       10.86     10.66 o 
   4   3  18      433.72      411.41     36.24 o 
   5   3  18       18.68       71.07     33.90 o 
   6   3  18       23.00       43.41     35.16 o 
   7   3  18       33.94       61.29     39.46 o 
   8   3  18       70.00       83.55     90.16 o 
 -13   4  18       21.48       21.61     49.58 o 
 -12   4  18      109.00       98.02     37.43 o 
 -11   4  18        3.32        7.25     14.21 o 
 -10   4  18       56.26       68.35     18.10 o 
  -9   4  18       28.66       44.51     10.55 o 
  -8   4  18       18.58       14.33      9.67 o 
  -7   4  18        0.16        3.58     10.00 o 
  -6   4  18      149.05      134.53     13.92 o 
  -5   4  18       42.08       55.25     10.43 o 
  -4   4  18       95.74       78.17     12.53 o 
  -3   4  18       10.13        9.00      8.35 o 
  -2   4  18       56.34       35.27     12.45 o 
  -1   4  18        7.98        3.00      8.66 o 
   0   4  18        2.77        6.71      9.22 o 
   1   4  18       15.04       12.58     10.11 o 
   2   4  18        0.19       -1.45     10.02 o 
   3   4  18        6.49       16.35     20.06 o 
   4   4  18      244.63      196.85     29.44 o 
   5   4  18        5.51       48.92     35.42 o 
   6   4  18       18.79       20.26     36.83 o 
   7   4  18       20.33       54.35     37.90 o 
 -12   5  18       89.54       70.51     36.30 o 
 -11   5  18       20.72       14.16     13.10 o 
 -10   5  18       47.87       19.03     10.96 o 
  -9   5  18        2.06        3.36      9.83 o 
  -8   5  18        5.49        9.21      8.50 o 
  -7   5  18       44.14       55.02     11.21 o 
  -6   5  18      123.42      116.70     14.44 o 
  -5   5  18       28.59       21.24     10.51 o 
  -4   5  18        2.52       -0.72      8.33 o 
  -3   5  18      132.81      106.34     14.56 o 
  -2   5  18       65.61       65.13     13.06 o 
  -1   5  18        4.47        2.17      9.45 o 
   0   5  18        4.85        9.61     10.44 o 
   1   5  18        0.22        6.21     10.47 o 
   2   5  18        3.17        9.20     11.47 o 
   3   5  18       66.71       69.63     22.39 o 
   4   5  18        9.31       29.28     32.27 o 
   5   5  18       23.08       34.02     44.56 o 
   6   5  18        0.04       59.76     49.20 o 
 -11   6  18       37.72       40.43     32.58 o 
 -10   6  18        0.22       21.35     37.14 o 
  -9   6  18       30.47       34.91     37.96 o 
  -8   6  18       41.63       33.09     13.30 o 
  -7   6  18        9.09       15.61     10.73 o 
  -6   6  18        2.10       14.67     12.31 o 
  -5   6  18       88.76       65.88     15.78 o 
  -4   6  18       13.94        7.03      9.41 o 
  -3   6  18       29.72       21.73     11.44 o 
  -2   6  18      188.00      265.83     35.41 o 
  -1   6  18       63.94       77.84     15.34 o 
   0   6  18        3.63       -0.76     12.12 o 
   1   6  18       24.03       20.41     25.62 o 
   2   6  18       32.34       56.62     20.77 o 
   3   6  18       53.82       50.82     21.80 o 
   4   6  18       10.68       50.26     35.37 o 
   5   6  18       25.60       74.28     38.79 o 
  -9   7  18        0.01       10.48     55.01 o 
  -8   7  18        0.00      -27.00     27.00 o 
  -7   7  18        5.91        7.78     28.04 o 
  -6   7  18        1.60       11.08     16.55 o 
  -5   7  18       31.15       33.38     17.74 o 
  -4   7  18       21.87       19.44     12.93 o 
  -3   7  18      148.16      161.61     20.16 o 
  -2   7  18       37.96       40.08     15.32 o 
  -1   7  18       49.83       48.02     19.43 o 
   0   7  18        1.13       17.04     17.14 o 
   1   7  18        2.51        7.35     20.10 o 
   2   7  18       92.93      139.39     48.11 o 
   3   7  18        0.70       57.40     90.40 o 
   4   7  18        0.66       83.07     47.18 o 
  -6   8  18        0.02       -9.52     27.35 o 
  -5   8  18        1.02      -12.45     29.82 o 
  -4   8  18      117.37      165.57     49.17 o 
  -3   8  18      111.63      126.70     32.07 o 
  -2   8  18        0.17       45.63     33.90 o 
  -1   8  18        0.83       58.88     38.37 o 
   0   8  18      128.45      253.83    116.87 o 
   1   8  18       19.56      142.39    118.22 o 
 -14   1  19       71.21      121.56     43.92 o 
 -13   1  19       15.02       76.64     27.54 o 
 -12   1  19       74.11       97.97     33.35 o 
 -11   1  19       92.03       72.18     15.81 o 
 -10   1  19        0.27       11.80     11.86 o 
  -9   1  19       17.32       13.58     12.67 o 
  -8   1  19       13.51        5.51      6.09 o 
  -7   1  19       75.02       86.02      7.08 o 
  -6   1  19       94.43      100.75      8.83 o 
  -5   1  19      162.45      140.57     10.52 o 
  -4   1  19        0.31        4.06      5.50 o 
  -3   1  19       32.59       39.08      7.58 o 
  -2   1  19      123.71      110.66     11.34 o 
  -1   1  19       44.59       44.14     11.69 o 
   0   1  19       10.94        1.85      7.07 o 
   1   1  19        0.15       14.56      8.16 o 
   2   1  19      365.85      394.99     25.21 o 
   3   1  19      170.03      190.77     16.65 o 
   4   1  19      113.92       95.06     28.78 o 
   5   1  19      237.75      258.56     40.22 o 
   6   1  19        4.88       44.40     53.53 o 
   7   1  19        0.45       19.82     61.51 o 
   8   1  19       14.87       89.09     68.85 o 
 -14   2  19        3.70       30.37     71.68 o 
 -13   2  19       12.47       -6.22     29.28 o 
 -12   2  19        0.00      -21.21     26.59 o 
 -11   2  19        8.70       40.68     42.44 o 
 -10   2  19        1.94       -8.02     10.19 o 
  -9   2  19       74.89       51.05     10.93 o 
  -8   2  19      224.86      220.70     16.20 o 
  -7   2  19      193.80      199.00     14.41 o 
  -6   2  19      155.84      178.35     12.06 o 
  -5   2  19        2.63       11.74      6.82 o 
  -4   2  19      472.54      466.12     18.77 o 
  -3   2  19        9.58        8.82      7.49 o 
  -2   2  19      394.56      397.31     19.17 o 
  -1   2  19       89.14       64.89     11.90 o 
   0   2  19       76.32      102.05     14.12 o 
   1   2  19        0.29       -2.37      8.23 o 
   2   2  19      100.36       95.71     13.10 o 
   3   2  19      175.39      190.72     18.95 o 
   4   2  19       81.94      102.58     18.09 o 
   5   2  19        2.81       34.84     38.19 o 
   6   2  19        2.37       51.06     34.98 o 
   7   2  19       11.56       -1.68     73.14 o 
   8   2  19      112.62      291.00    111.95 o 
 -14   3  19       40.42       88.59     66.57 o 
 -13   3  19        6.35      -23.38     29.62 o 
 -12   3  19       12.42        6.38     29.24 o 
 -11   3  19       33.99       30.61     13.57 o 
 -10   3  19       94.28       75.61     15.30 o 
  -9   3  19      133.99      137.42     20.20 o 
  -8   3  19      137.10      122.52     10.42 o 
  -7   3  19      194.93      216.53     13.10 o 
  -6   3  19       12.12       16.87      7.70 o 
  -5   3  19      164.67      159.20     14.16 o 
  -4   3  19       46.39       37.88      8.90 o 
  -3   3  19        2.01       -1.93      7.20 o 
  -2   3  19       67.65       54.91     11.28 o 
  -1   3  19      274.02      305.51     26.17 o 
   0   3  19       21.23       14.48      9.52 o 
   1   3  19      108.27      113.17     14.99 o 
   2   3  19       34.01       31.59     12.17 o 
   3   3  19        5.95       18.61      9.66 o 
   4   3  19       79.35       42.19     36.32 o 
   5   3  19        2.26       52.10     34.24 o 
   6   3  19       29.66       56.02     37.14 o 
   7   3  19       18.42       36.75     38.81 o 
 -13   4  19       54.23       54.47     39.04 o 
 -12   4  19       10.35       32.12     34.76 o 
 -11   4  19        9.83        5.01     13.97 o 
 -10   4  19        7.42       32.07     15.80 o 
  -9   4  19       15.27        9.64      7.93 o 
  -8   4  19       45.37       47.46     12.77 o 
  -7   4  19      147.44      164.35     14.34 o 
  -6   4  19        8.79        0.24      7.29 o 
  -5   4  19       71.19       56.09     11.20 o 
  -4   4  19       62.23       59.42     11.47 o 
  -3   4  19       29.39        7.43      8.74 o 
  -2   4  19        7.78        7.25      9.06 o 
  -1   4  19       86.49       81.27     14.11 o 
   0   4  19        2.25       11.24      9.39 o 
   1   4  19        3.86        9.13     13.56 o 
   2   4  19        4.42       18.91     10.99 o 
   3   4  19        0.31       -2.42     17.65 o 
   4   4  19        8.32       -4.15     17.28 o 
   5   4  19       11.45       69.79     37.62 o 
   6   4  19        7.79       69.57     40.64 o 
   7   4  19       58.13       88.63     91.29 o 
 -12   5  19      110.01       96.78     35.82 o 
 -11   5  19      144.57      182.54     44.53 o 
 -10   5  19       58.74      127.82     37.12 o 
  -9   5  19       37.89       46.11     12.99 o 
  -8   5  19        5.97        3.03      8.83 o 
  -7   5  19      115.42      125.96     16.30 o 
  -6   5  19       46.34       39.99     12.57 o 
  -5   5  19       22.67        9.93     13.42 o 
  -4   5  19       65.98       67.74     12.89 o 
  -3   5  19        3.36        5.00      9.19 o 
  -2   5  19        0.70       -2.49      7.81 o 
  -1   5  19      135.06      118.18     16.48 o 
   0   5  19        2.91       -1.84     10.71 o 
   1   5  19       46.85       41.99     13.24 o 
   2   5  19       11.93       14.81     15.89 o 
   3   5  19        8.20       45.89     29.93 o 
   4   5  19       46.01       72.51     35.86 o 
   5   5  19      114.10      108.27     39.82 o 
   6   5  19        0.45       56.90     66.45 o 
 -11   6  19        8.15       62.86     30.20 o 
 -10   6  19        2.51       44.37     33.59 o 
  -9   6  19        1.69       -2.18     27.86 o 
  -8   6  19       65.75       65.40     33.20 o 
  -7   6  19        4.98        5.46     11.33 o 
  -6   6  19       19.66       40.35     12.00 o 
  -5   6  19        5.36       18.69     11.48 o 
  -4   6  19        6.32       18.61     10.42 o 
  -3   6  19        0.04       10.00     17.19 o 
  -2   6  19       10.56       18.76     11.43 o 
  -1   6  19        0.96       -2.84     14.00 o 
   0   6  19       47.04       29.09     13.38 o 
   1   6  19        0.00       16.89     15.12 o 
   2   6  19        0.31       25.53     36.71 o 
   3   6  19        7.13        4.54     29.43 o 
   4   6  19      107.86      135.92     41.93 o 
  -9   7  19        5.00       54.67     35.46 o 
  -8   7  19        8.65       -2.54     28.99 o 
  -7   7  19        3.25       29.85     24.54 o 
  -6   7  19        5.07        6.54     35.32 o 
  -5   7  19       36.19       49.34     19.96 o 
  -4   7  19        3.07       -1.50     17.58 o 
  -3   7  19       14.47       16.07     19.07 o 
  -2   7  19       25.21       36.57     19.44 o 
  -1   7  19       16.40       36.83     19.18 o 
   0   7  19        0.92       32.36     29.68 o 
   1   7  19        1.38        6.38     45.14 o 
   2   7  19        6.22       36.85    111.59 o 
   3   7  19        2.07       28.60    132.28 o 
  -5   8  19        7.43       79.50     42.53 o 
  -4   8  19       57.54      111.76     63.11 o 
  -3   8  19        1.51       14.19     40.62 o 
  -2   8  19       34.13       90.25     50.49 o 
  -1   8  19       29.39      117.82     64.15 o 
 -14   0  20        0.45      132.03    130.57 o 
 -13   0  20      444.80      556.52     93.06 o 
 -12   0  20       78.10       69.90     27.11 o 
 -11   0  20       21.07       16.46     24.71 o 
 -10   0  20       70.71       73.75     28.54 o 
  -9   0  20       43.60       55.07     26.19 o 
  -8   0  20        0.00        0.99     20.69 o 
  -7   0  20        1.34       -8.42      8.58 o 
  -6   0  20      154.24      150.95     15.15 o 
  -5   0  20       18.96       20.83      9.96 o 
  -4   0  20       34.81       51.90     17.26 o 
  -3   0  20       14.38        8.10      8.97 o 
  -2   0  20        2.75       -0.34     11.10 o 
  -1   0  20       53.70       32.49     11.90 o 
   0   0  20      480.24      457.92     30.12 o 
   1   0  20        2.44       28.69     35.25 o 
   2   0  20        0.33       14.34     11.94 o 
   3   0  20      310.58      320.94     57.34 o 
   4   0  20       76.97       93.58     21.83 o 
   5   0  20      163.97      211.45     55.74 o 
   6   0  20        7.43       93.01     77.91 o 
   7   0  20        5.55       72.12     83.74 o 
   8   0  20        5.82      149.19     86.50 o 
 -14   1  20       59.07      172.11     80.24 o 
 -13   1  20        8.09       54.52     25.88 o 
 -12   1  20        0.18       29.36     21.32 o 
 -11   1  20       28.94       42.55     14.81 o 
 -10   1  20       63.36       81.86     16.94 o 
  -9   1  20        9.87       23.03     14.30 o 
  -8   1  20       10.64        8.89      6.29 o 
  -7   1  20       22.41       15.02      4.25 o 
  -6   1  20     1223.64     1262.55     24.87 o 
  -5   1  20      116.09       97.87      9.73 o 
  -4   1  20     1079.04     1038.62     24.69 o 
  -3   1  20       22.63       23.55      7.21 o 
  -2   1  20       91.14       96.92     11.03 o 
  -1   1  20       76.37       83.35     10.53 o 
   0   1  20        8.20       24.48      8.74 o 
   1   1  20      344.69      335.23     18.50 o 
   2   1  20        0.93       18.76     10.01 o 
   3   1  20      109.21      125.30     14.46 o 
   4   1  20       72.97       72.55     19.83 o 
   5   1  20       50.35       57.98     53.48 o 
   6   1  20        0.73       56.82     74.90 o 
   7   1  20       23.78      -14.56     79.19 o 
   8   1  20        7.65      166.60    101.14 o 
 -14   2  20       44.13      117.90     45.12 o 
 -13   2  20        0.00       -2.94     26.23 o 
 -12   2  20       14.71        1.48     28.04 o 
 -11   2  20       12.09       21.28     27.29 o 
 -10   2  20       58.84       64.85     11.59 o 
  -9   2  20       25.96       28.47      8.89 o 
  -8   2  20       10.52        9.35      9.40 o 
  -7   2  20      623.26      698.87     19.21 o 
  -6   2  20      130.91      119.74     15.87 o 
  -5   2  20       33.12       40.89     12.40 o 
  -4   2  20       22.01       20.02      8.50 o 
  -3   2  20       74.38       59.01     10.24 o 
  -2   2  20        1.22       14.49      7.82 o 
  -1   2  20       50.94       43.05     10.79 o 
   0   2  20       89.92       72.55     17.39 o 
   1   2  20      171.97      166.67     15.93 o 
   2   2  20      700.31      695.27     26.95 o 
   3   2  20       77.81       93.56     14.49 o 
   4   2  20        1.47       46.82     20.43 o 
   5   2  20       21.89        6.89     73.92 o 
   6   2  20        2.34       57.67     35.96 o 
   7   2  20        3.32       21.95     69.84 o 
 -13   3  20       17.31       34.04     45.80 o 
 -12   3  20        7.76       19.90     31.00 o 
 -11   3  20        7.83       -5.54     17.85 o 
 -10   3  20       49.61       44.88     13.96 o 
  -9   3  20        0.56       -8.17      8.17 o 
  -8   3  20       53.65       52.03      8.07 o 
  -7   3  20      175.91      167.39     15.69 o 
  -6   3  20       18.38       18.24     12.35 o 
  -5   3  20      227.66      245.81     16.64 o 
  -4   3  20       32.27       29.02      9.10 o 
  -3   3  20      158.92      127.86     15.93 o 
  -2   3  20        0.99       10.44      7.78 o 
  -1   3  20        6.58       14.10      9.78 o 
   0   3  20       39.35       30.51     10.83 o 
   1   3  20        2.35       11.07     10.10 o 
   2   3  20       76.30       84.20     14.28 o 
   3   3  20      291.69      345.55     27.54 o 
   4   3  20       28.00       22.02     19.17 o 
   5   3  20       25.64       71.23     35.74 o 
   6   3  20       15.40       39.31     37.46 o 
   7   3  20        6.25       87.86     77.42 o 
 -12   4  20       41.91       57.00     34.70 o 
 -11   4  20      250.37      310.92     51.84 o 
 -10   4  20       35.41       32.58     16.54 o 
  -9   4  20        2.57       14.70      8.70 o 
  -8   4  20       34.88       45.83      9.49 o 
  -7   4  20      138.67      156.79     14.73 o 
  -6   4  20       15.85       14.29      9.05 o 
  -5   4  20      232.04      241.60     18.14 o 
  -4   4  20       48.14       72.88     12.75 o 
  -3   4  20        8.38       16.45     13.19 o 
  -2   4  20       22.11       13.74      9.90 o 
  -1   4  20        7.16        4.38      9.41 o 
   0   4  20        1.18       -5.39      9.83 o 
   1   4  20        0.17       -5.15     10.37 o 
   2   4  20        1.26        4.23     11.37 o 
   3   4  20        5.01       10.46     17.62 o 
   4   4  20        8.64       63.41     36.88 o 
   5   4  20        0.82       -3.43     36.44 o 
   6   4  20       88.53      126.36     74.81 o 
 -11   5  20        1.67       21.39     33.37 o 
 -10   5  20      127.90      122.47     17.67 o 
  -9   5  20       89.97      113.88     18.08 o 
  -8   5  20       19.90       26.64     12.13 o 
  -7   5  20        3.71        3.26      9.01 o 
  -6   5  20       27.29       18.74     10.77 o 
  -5   5  20       87.79       92.54     14.41 o 
  -4   5  20       77.52       84.39     13.78 o 
  -3   5  20       83.42       74.04     14.23 o 
  -2   5  20        1.05        6.01      9.89 o 
  -1   5  20      235.43      205.02     20.31 o 
   0   5  20       12.42       20.07     12.01 o 
   1   5  20        2.90       17.63     16.03 o 
   2   5  20       11.36       16.82     19.09 o 
   3   5  20       49.65       47.81     21.68 o 
   4   5  20       36.22       63.63     37.35 o 
   5   5  20        0.32       33.46     35.42 o 
 -10   6  20        5.92        8.19     30.36 o 
  -9   6  20        0.00      -11.26     25.06 o 
  -8   6  20        0.67      -13.82     25.27 o 
  -7   6  20        1.87      -12.16     18.58 o 
  -6   6  20        1.17       -2.56     10.61 o 
  -5   6  20       10.64        4.15     13.49 o 
  -4   6  20        0.88        5.55     11.38 o 
  -3   6  20        3.27       -2.38     11.56 o 
  -2   6  20       70.29       85.37     16.71 o 
  -1   6  20       15.90       29.23     13.72 o 
   0   6  20       40.82       31.35     13.84 o 
   1   6  20       13.94       30.46     18.46 o 
   2   6  20       12.02       57.76     25.90 o 
   3   6  20       91.32      177.26     44.04 o 
   4   6  20        0.90       81.54     62.25 o 
  -8   7  20        9.01       64.36     39.64 o 
  -7   7  20        0.96        6.31     23.22 o 
  -6   7  20       14.51       39.02     45.07 o 
  -5   7  20       30.66       50.17     26.67 o 
  -4   7  20      103.26      116.55     31.95 o 
  -3   7  20       11.86       41.49     19.23 o 
  -2   7  20      103.31      175.09     27.56 o 
  -1   7  20        0.22       24.51     23.65 o 
   0   7  20        0.00       24.84     27.77 o 
   1   7  20       24.04       95.41     94.31 o 
   2   7  20       18.74      284.58     71.70 o 
 -14   1  21        0.04        5.15     49.40 o 
 -13   1  21       16.33       47.96     33.58 o 
 -12   1  21       71.75       72.87     28.51 o 
 -11   1  21        3.30       21.37     16.02 o 
 -10   1  21        3.89       14.54     15.60 o 
  -9   1  21      148.86      155.02     23.56 o 
  -8   1  21       51.99       37.77      9.09 o 
  -7   1  21      229.12      247.06     21.49 o 
  -6   1  21       23.50       29.52     10.32 o 
  -5   1  21       31.64       26.59      7.86 o 
  -4   1  21       71.63       72.53     10.16 o 
  -3   1  21        9.01        8.78      8.10 o 
  -2   1  21        3.87       16.00      7.87 o 
  -1   1  21       56.13       73.34     10.97 o 
   0   1  21        3.66       16.01      8.89 o 
   1   1  21       82.57       63.33     17.00 o 
   2   1  21      315.22      301.49     20.59 o 
   3   1  21       47.48       42.97     13.10 o 
   4   1  21        0.19       12.85     19.08 o 
   5   1  21       24.39       67.86     36.52 o 
   6   1  21       41.58      117.41     77.12 o 
   7   1  21       12.54       64.03     69.17 o 
 -13   2  21       29.84       47.51     54.42 o 
 -12   2  21       14.17       17.65     48.90 o 
 -11   2  21       20.33       57.87     31.44 o 
 -10   2  21       80.05       82.85     11.56 o 
  -9   2  21       67.83       85.67     12.49 o 
  -8   2  21       30.94       18.16      8.34 o 
  -7   2  21        2.34       12.25      6.09 o 
  -6   2  21      367.36      388.66     24.27 o 
  -5   2  21       62.11       49.25     11.76 o 
  -4   2  21        5.44        8.79      7.17 o 
  -3   2  21       59.55       44.63     10.11 o 
  -2   2  21      112.53      119.01     14.42 o 
  -1   2  21      103.28      119.76     16.34 o 
   0   2  21       27.09       45.12     12.87 o 
   1   2  21       53.98       49.20     11.48 o 
   2   2  21      332.79      348.44     21.97 o 
   3   2  21      330.24      344.37     22.85 o 
   4   2  21        5.36       26.83     17.94 o 
   5   2  21        8.83       58.50     34.89 o 
   6   2  21        0.22      143.83     41.89 o 
   7   2  21       23.37      134.38     74.73 o 
 -13   3  21       11.63       86.38     36.30 o 
 -12   3  21        6.95        3.21     47.91 o 
 -11   3  21       58.50       78.27     16.98 o 
 -10   3  21        0.03       -2.13     11.02 o 
  -9   3  21       96.13      109.92     15.22 o 
  -8   3  21       14.70       28.93      7.50 o 
  -7   3  21       24.48       23.65      8.18 o 
  -6   3  21        8.69        4.12      9.79 o 
  -5   3  21       12.04       25.12      9.28 o 
  -4   3  21       61.04       51.51     10.85 o 
  -3   3  21       15.96       14.15      9.49 o 
  -2   3  21       26.95       35.84      9.95 o 
  -1   3  21       28.80       30.90     11.74 o 
   0   3  21        3.98        2.77      8.97 o 
   1   3  21       30.23       26.57     17.78 o 
   2   3  21       26.35       17.88     11.12 o 
   3   3  21       15.76        8.21     14.52 o 
   4   3  21       27.74       77.62     24.32 o 
   5   3  21        7.27       74.29     36.34 o 
   6   3  21        0.03       77.53     53.14 o 
 -12   4  21        3.80       14.48     33.02 o 
 -11   4  21        1.09       35.28     32.27 o 
 -10   4  21        2.78       21.32     29.27 o 
  -9   4  21       21.92       16.36     11.20 o 
  -8   4  21       17.28       18.93      8.88 o 
  -7   4  21       25.90       17.58      8.43 o 
  -6   4  21       26.33       11.50     11.47 o 
  -5   4  21        8.68       10.11      9.75 o 
  -4   4  21       87.59       80.39     12.99 o 
  -3   4  21        7.70       11.28      9.18 o 
  -2   4  21        7.83        0.28      8.64 o 
  -1   4  21        3.80        7.72      9.85 o 
   0   4  21      127.37      122.82     17.02 o 
   1   4  21        1.72        9.69     12.03 o 
   2   4  21       20.50       21.14     15.12 o 
   3   4  21       34.97       33.58     20.57 o 
   4   4  21        3.97       29.33     39.36 o 
   5   4  21        5.16       86.24     36.74 o 
 -11   5  21       54.15       96.02     36.11 o 
 -10   5  21       11.26       58.40     35.73 o 
  -9   5  21        8.47       -0.69     27.39 o 
  -8   5  21       41.18       30.41     13.39 o 
  -7   5  21       39.75       47.64     12.87 o 
  -6   5  21      175.52      158.73     20.08 o 
  -5   5  21        0.46       15.73      9.89 o 
  -4   5  21        7.86       12.96     14.90 o 
  -3   5  21       14.57      -10.12     14.30 o 
  -2   5  21       20.94       21.79     13.64 o 
  -1   5  21       21.11       15.56     20.28 o 
   0   5  21      100.12       99.17     17.41 o 
   1   5  21      104.84       88.49     17.50 o 
   2   5  21       90.69       87.18     25.26 o 
   3   5  21       50.63       81.37     24.23 o 
   4   5  21      235.44      301.36     52.62 o 
  -9   6  21        0.13       41.05     31.02 o 
  -8   6  21       15.78       20.67     23.44 o 
  -7   6  21       85.01       78.65     29.65 o 
  -6   6  21        9.39       19.80     23.34 o 
  -5   6  21       20.49       57.26     18.08 o 
  -4   6  21        8.51       26.03     17.54 o 
  -3   6  21       30.47       43.13     17.34 o 
  -2   6  21       12.28       21.02     14.08 o 
  -1   6  21        0.38       15.62     16.56 o 
   0   6  21       73.66      121.80     24.67 o 
   1   6  21       24.25       46.08     41.61 o 
   2   6  21       27.07      159.26    114.41 o 
   3   6  21       28.09       93.36     83.47 o 
  -7   7  21        1.51       75.55     39.44 o 
  -6   7  21       62.02       81.25     43.59 o 
  -5   7  21       20.94       23.63     24.65 o 
  -4   7  21        0.64       95.39     30.75 o 
  -3   7  21       27.23       46.29     55.37 o 
  -2   7  21        1.52       40.94     26.17 o 
  -1   7  21        0.05       54.82     38.64 o 
   0   7  21        3.04       81.10     81.65 o 
 -13   0  22       56.74      172.93    104.32 o 
 -12   0  22       10.76       53.93     25.07 o 
 -11   0  22        2.06       45.94     32.60 o 
 -10   0  22        4.21       20.77     25.80 o 
  -9   0  22        6.70       43.13     23.36 o 
  -8   0  22      142.87      128.54     32.30 o 
  -7   0  22       88.19       73.34     21.36 o 
  -6   0  22       55.01       70.01     12.15 o 
  -5   0  22       57.90       61.95     12.42 o 
  -4   0  22      151.19      157.13     17.53 o 
  -3   0  22      213.06      200.80     23.41 o 
  -2   0  22        0.54        5.90     14.97 o 
  -1   0  22      313.03      302.20     35.89 o 
   0   0  22        3.20       18.76     13.16 o 
   1   0  22        4.19       -0.49     11.89 o 
   2   0  22       53.32       66.87     29.54 o 
   3   0  22        0.24       -1.07     17.41 o 
   4   0  22      104.07      111.20     23.64 o 
   5   0  22        0.02      214.52     66.06 o 
   6   0  22       28.94      223.09     72.88 o 
 -13   1  22       26.41       91.49     38.48 o 
 -12   1  22       16.87       45.62     36.03 o 
 -11   1  22       15.48       23.93     17.39 o 
 -10   1  22       71.69      115.51     22.10 o 
  -9   1  22        9.81        6.97     15.60 o 
  -8   1  22       26.71       33.22     10.85 o 
  -7   1  22        2.55        4.11      5.97 o 
  -6   1  22      182.25      193.15     13.29 o 
  -5   1  22      196.10      209.21     14.59 o 
  -4   1  22      157.32      141.54     14.51 o 
  -3   1  22       46.67       31.35      9.31 o 
  -2   1  22       44.51       37.53      8.99 o 
  -1   1  22      135.93      141.53     14.30 o 
   0   1  22      110.95      122.35     13.92 o 
   1   1  22      107.67      117.80     16.10 o 
   2   1  22       30.31       48.31     13.34 o 
   3   1  22      661.41      738.26     38.51 o 
   4   1  22       40.66       76.55     24.86 o 
   5   1  22       72.06      154.76     82.54 o 
 -13   2  22       38.12       79.02     39.91 o 
 -12   2  22        0.00       63.58     55.14 o 
 -11   2  22        0.00       33.22     32.19 o 
 -10   2  22       79.99       81.01     19.56 o 
  -9   2  22       11.27       28.07      9.80 o 
  -8   2  22       10.25        6.44     10.16 o 
  -7   2  22      155.14      177.05     17.09 o 
  -6   2  22        1.26        2.60      8.29 o 
  -5   2  22      108.57      103.07     12.08 o 
  -4   2  22       48.60       33.36      9.11 o 
  -3   2  22      112.19       89.18     13.84 o 
  -2   2  22       51.69       61.78     16.03 o 
  -1   2  22        3.02       -7.59      8.13 o 
   0   2  22       36.37       30.89     10.71 o 
   1   2  22      306.97      352.53     24.95 o 
   2   2  22       22.37       33.78     13.07 o 
   3   2  22      481.29      453.90     26.44 o 
   4   2  22       20.31       52.02     20.77 o 
   5   2  22       47.62      144.78     66.07 o 
   6   2  22       25.97      153.16     66.78 o 
 -12   3  22        1.22        2.38     32.10 o 
 -11   3  22       46.92       -2.12     28.53 o 
 -10   3  22        2.90        0.69     11.40 o 
  -9   3  22       22.10       10.76     11.73 o 
  -8   3  22        0.05        2.17      6.82 o 
  -7   3  22       60.64       59.88     12.42 o 
  -6   3  22       48.48       26.75      9.51 o 
  -5   3  22        2.21       -8.04     11.37 o 
  -4   3  22       83.82       45.29     12.37 o 
  -3   3  22      105.56      103.54     14.78 o 
  -2   3  22        7.93       13.85     10.80 o 
  -1   3  22        1.13       21.33     10.42 o 
   0   3  22       16.67       19.97     11.58 o 
   1   3  22        0.11        8.55     10.26 o 
   2   3  22        2.53        4.18     11.16 o 
   3   3  22       47.00       61.01     34.60 o 
   4   3  22      115.95      169.92     41.19 o 
   5   3  22       76.76      172.55     45.49 o 
 -12   4  22        5.79      -15.47     30.09 o 
 -11   4  22       11.31       16.16     60.94 o 
 -10   4  22        3.51      -15.04     28.63 o 
  -9   4  22        3.88       -1.50     21.89 o 
  -8   4  22        1.19        1.62     11.34 o 
  -7   4  22      228.48      248.30     18.21 o 
  -6   4  22        9.99       20.58      9.97 o 
  -5   4  22       38.66       24.77     10.08 o 
  -4   4  22       14.64        4.74     11.06 o 
  -3   4  22        2.59       -1.99      8.39 o 
  -2   4  22      216.02      249.47     20.92 o 
  -1   4  22       49.29       59.16     14.85 o 
   0   4  22       26.82       25.30     11.98 o 
   1   4  22        7.91       -5.85     11.25 o 
   2   4  22        0.14        3.43     15.21 o 
   3   4  22       72.18       97.58     26.50 o 
   4   4  22       16.29       10.95     72.73 o 
   5   4  22        0.01      139.91     54.51 o 
 -10   5  22       13.37       19.74     32.99 o 
  -9   5  22       52.78      103.38     85.45 o 
  -8   5  22       37.78       66.58     25.24 o 
  -7   5  22       47.61       35.62     16.29 o 
  -6   5  22        8.23        8.96     11.61 o 
  -5   5  22       77.65       74.18     21.99 o 
  -4   5  22       32.07       32.48     12.66 o 
  -3   5  22        1.84        6.88     12.04 o 
  -2   5  22       37.62       37.14     17.84 o 
  -1   5  22      120.34      137.04     21.30 o 
   0   5  22        1.77       10.15     14.65 o 
   1   5  22        9.35       20.57     14.72 o 
   2   5  22       82.93      165.62     71.75 o 
   3   5  22       80.30      180.39     69.01 o 
  -9   6  22       54.41      149.97     43.62 o 
  -8   6  22        7.30        7.84     23.19 o 
  -7   6  22       56.35       38.28     26.72 o 
  -6   6  22        3.65        9.30     24.11 o 
  -5   6  22        0.34       -6.38     26.51 o 
  -4   6  22        0.02       38.52     25.54 o 
  -3   6  22        0.14       11.59     22.42 o 
  -2   6  22       54.16       47.89     19.57 o 
  -1   6  22       12.97       45.31     20.96 o 
   0   6  22      106.98      180.03     35.84 o 
   1   6  22       39.71       84.51     88.34 o 
   2   6  22       24.76      131.64     95.05 o 
  -5   7  22       36.65       78.70     28.63 o 
  -4   7  22        0.11       27.65     46.06 o 
  -3   7  22        0.20       24.56     43.10 o 
  -2   7  22       24.30       68.01     64.52 o 
 -13   1  23       27.08       72.25     43.43 o 
 -12   1  23       77.43      104.67     50.40 o 
 -11   1  23      172.53      220.42     35.72 o 
 -10   1  23       18.82       44.82     20.20 o 
  -9   1  23        3.00       24.48     16.32 o 
  -8   1  23       50.46       49.66     10.96 o 
  -7   1  23        0.03        4.71      6.64 o 
  -6   1  23      167.48      174.92     13.35 o 
  -5   1  23      155.19      139.88     13.11 o 
  -4   1  23      319.06      330.14     24.21 o 
  -3   1  23        0.13        5.69      9.59 o 
  -2   1  23        1.85        6.58      7.34 o 
  -1   1  23        2.96        8.19      9.13 o 
   0   1  23        1.11        8.78     13.62 o 
   1   1  23        6.50       10.77     16.99 o 
   2   1  23        3.46       17.77     11.84 o 
   3   1  23        1.11       28.28     16.77 o 
   4   1  23        6.98       36.10     37.47 o 
   5   1  23        5.68       27.67     38.90 o 
 -12   2  23        8.19       64.77     31.77 o 
 -11   2  23      109.66      180.12     27.55 o 
 -10   2  23       26.75       31.95     13.41 o 
  -9   2  23        0.60        8.94      9.27 o 
  -8   2  23        0.02        6.31      9.43 o 
  -7   2  23        8.32        9.66      7.26 o 
  -6   2  23       36.64       22.31     11.22 o 
  -5   2  23       21.65       18.58      8.33 o 
  -4   2  23       64.88       75.03     11.76 o 
  -3   2  23        3.17       20.75      9.75 o 
  -2   2  23       19.49       23.18      9.79 o 
  -1   2  23        0.31       10.22      9.80 o 
   0   2  23       20.16       29.93     11.11 o 
   1   2  23       17.04       21.09     16.23 o 
   2   2  23       16.36       20.91     14.25 o 
   3   2  23        1.61       21.61     13.36 o 
   4   2  23        0.46      104.39     41.83 o 
   5   2  23        1.06       38.74     41.81 o 
 -12   3  23       19.22       80.26     55.00 o 
 -11   3  23        8.81       60.21     32.62 o 
 -10   3  23       44.82       31.19     23.56 o 
  -9   3  23        0.66        6.32     11.91 o 
  -8   3  23        0.63        7.72      7.33 o 
  -7   3  23        0.19       10.86      8.48 o 
  -6   3  23      166.01      184.76     16.35 o 
  -5   3  23       33.47       33.28     14.29 o 
  -4   3  23       18.75       24.52     10.30 o 
  -3   3  23       90.43       81.80     16.45 o 
  -2   3  23        3.00        8.33     10.27 o 
  -1   3  23        0.93       17.78     12.77 o 
   0   3  23        0.48       22.32     11.83 o 
   1   3  23       71.75       74.67     17.78 o 
   2   3  23        2.94       20.63     12.80 o 
   3   3  23       14.70       70.62     29.14 o 
   4   3  23        6.28       60.16    100.48 o 
 -11   4  23        5.06       18.72     31.44 o 
 -10   4  23       18.45       33.22     34.51 o 
  -9   4  23        0.39       40.32     24.82 o 
  -8   4  23       21.40       21.87     12.47 o 
  -7   4  23       21.64       26.60     10.74 o 
  -6   4  23      376.15      341.81     22.30 o 
  -5   4  23        0.07       -6.33     10.41 o 
  -4   4  23        0.41       -3.79      8.95 o 
  -3   4  23        4.09       17.82     10.88 o 
  -2   4  23       70.43       55.17     14.28 o 
  -1   4  23       24.41       35.29     21.02 o 
   0   4  23       21.96       40.85     20.20 o 
   1   4  23       39.31       39.16     16.28 o 
   2   4  23        1.18       36.12     17.99 o 
   3   4  23       92.74       50.40     46.13 o 
   4   4  23       25.25      104.18     87.82 o 
 -10   5  23       35.48       59.29     75.66 o 
  -9   5  23       16.59       50.59     26.94 o 
  -8   5  23       16.06       38.20     27.15 o 
  -7   5  23        0.52       17.24     24.40 o 
  -6   5  23       77.12      150.57     32.83 o 
  -5   5  23       15.69       56.13     26.31 o 
  -4   5  23        1.26       -3.58     14.26 o 
  -3   5  23       14.65       17.66     16.57 o 
  -2   5  23       70.40       70.82     20.62 o 
  -1   5  23        2.56       -4.17     15.88 o 
   0   5  23        1.47       35.41     19.75 o 
   1   5  23        0.66       23.75     27.13 o 
   2   5  23       29.14       96.78     65.71 o 
  -8   6  23       44.60       83.51     37.47 o 
  -7   6  23       41.07       28.96     37.57 o 
  -6   6  23       10.73        8.02     30.19 o 
  -5   6  23       88.90      125.69     32.95 o 
  -4   6  23        1.21       40.27     25.67 o 
  -3   6  23       13.00       36.75     39.10 o 
  -2   6  23        0.71       60.89     31.71 o 
  -1   6  23        0.04       78.91     30.57 o 
   0   6  23        5.57       82.83     71.60 o 
 -12   0  24       62.83       88.52     24.66 o 
 -11   0  24        1.75       17.78     21.48 o 
 -10   0  24       24.55       33.40     24.47 o 
  -9   0  24       75.59      119.75     35.76 o 
  -8   0  24      120.67      104.92     12.66 o 
  -7   0  24      375.56      459.81     56.18 o 
  -6   0  24        9.94       31.01     11.36 o 
  -5   0  24        0.23       12.75     17.75 o 
  -4   0  24       23.00       41.48     11.93 o 
  -3   0  24      116.78      117.58     25.28 o 
  -2   0  24      106.53      125.33     22.28 o 
  -1   0  24       67.26       69.37     22.12 o 
   0   0  24       17.08       22.07     15.60 o 
   1   0  24       78.67       64.79     20.11 o 
   2   0  24       10.95        4.66     27.60 o 
   3   0  24       88.78      120.89     29.96 o 
   4   0  24        7.54       22.52     36.56 o 
 -12   1  24        6.19      125.23    113.91 o 
 -11   1  24        2.06       46.59     36.09 o 
 -10   1  24       59.11       97.93     22.98 o 
  -9   1  24       44.10       55.93     20.98 o 
  -8   1  24       54.41       72.93     14.72 o 
  -7   1  24        4.82       13.64      7.10 o 
  -6   1  24      256.42      251.02     21.18 o 
  -5   1  24       14.34       13.10     12.20 o 
  -4   1  24        5.47       15.88     11.14 o 
  -3   1  24      216.83      234.87     17.04 o 
  -2   1  24       20.19       39.61     10.69 o 
  -1   1  24      164.42      177.90     19.07 o 
   0   1  24       39.28       50.04     19.52 o 
   1   1  24       59.50       69.52     28.30 o 
   2   1  24        3.65       18.66     13.25 o 
   3   1  24        1.88        8.59     14.33 o 
   4   1  24        2.06       42.76     38.79 o 
 -12   2  24        6.20       27.95     65.23 o 
 -11   2  24        2.13        8.25     24.11 o 
 -10   2  24        9.53       12.69     14.57 o 
  -9   2  24       21.90       38.03     11.46 o 
  -8   2  24       17.99       22.71     12.66 o 
  -7   2  24       64.24       67.99     10.50 o 
  -6   2  24      223.12      212.36     15.90 o 
  -5   2  24        8.05       13.99      8.24 o 
  -4   2  24        0.09        1.14      8.69 o 
  -3   2  24       21.76       39.96     18.04 o 
  -2   2  24        7.68       20.28     16.48 o 
  -1   2  24       89.28       99.56     14.61 o 
   0   2  24        0.11       19.90     17.87 o 
   1   2  24       26.45       46.73     18.65 o 
   2   2  24        4.16       25.13     22.98 o 
   3   2  24       64.97       96.49     52.13 o 
   4   2  24       35.91      149.17    117.20 o 
 -11   3  24       46.02      114.59     39.41 o 
 -10   3  24        2.11       36.99     24.67 o 
  -9   3  24       49.20       74.41     25.52 o 
  -8   3  24       48.58       55.62     10.98 o 
  -7   3  24        8.06       18.45     10.53 o 
  -6   3  24        8.94       10.21      9.68 o 
  -5   3  24      309.02      310.58     28.11 o 
  -4   3  24       78.89       84.10     14.20 o 
  -3   3  24       28.63       27.08     11.36 o 
  -2   3  24        5.56        0.91     14.82 o 
  -1   3  24       17.99       41.76     13.86 o 
   0   3  24       48.92       55.49     26.44 o 
   1   3  24      150.13      182.06     20.76 o 
   2   3  24       79.47       82.77     26.51 o 
   3   3  24       82.39      158.87     37.47 o 
   4   3  24        1.62       10.47     38.89 o 
 -10   4  24       42.19       77.04     37.03 o 
  -9   4  24        5.44       46.27     37.82 o 
  -8   4  24       14.37       56.58     26.55 o 
  -7   4  24      112.98      163.23     32.67 o 
  -6   4  24       16.86       35.12     14.91 o 
  -5   4  24       49.91       89.49     16.43 o 
  -4   4  24       22.23       30.55     13.02 o 
  -3   4  24        0.83       20.60     13.56 o 
  -2   4  24        6.11       13.65     15.56 o 
  -1   4  24        0.26        3.72     17.25 o 
   0   4  24       46.29      107.15     39.20 o 
   1   4  24      138.54      168.80     42.48 o 
   2   4  24      166.76      330.22    112.05 o 
   3   4  24      565.16      892.19    215.06 o 
  -9   5  24       58.29      115.38     58.22 o 
  -8   5  24       13.43       47.63     26.87 o 
  -7   5  24      149.16      167.15     35.40 o 
  -6   5  24        0.03       22.66     23.78 o 
  -5   5  24        4.23       44.42     26.66 o 
  -4   5  24        3.10       18.72     25.05 o 
  -3   5  24        0.00       17.97     37.39 o 
  -2   5  24        0.15       15.34     31.91 o 
  -1   5  24        8.74       51.14     37.41 o 
   0   5  24        2.22        8.71     46.90 o 
   1   5  24        2.43      109.08     93.14 o 
  -6   6  24        5.45       22.39     45.67 o 
  -5   6  24       20.43       86.22     36.09 o 
  -4   6  24       33.12       60.91     41.53 o 
  -3   6  24       79.24      141.00     60.66 o 
  -2   6  24       13.02       71.00     38.15 o 
 -12   1  25        0.94       12.32     42.11 o 
 -11   1  25        8.06       55.14     32.89 o 
 -10   1  25       47.87       81.73     30.69 o 
  -9   1  25        0.00       71.27     26.66 o 
  -8   1  25        0.21       22.45     10.57 o 
  -7   1  25        5.85        6.59     10.51 o 
  -6   1  25       93.12       98.31     14.96 o 
  -5   1  25        1.92       12.36      9.90 o 
  -4   1  25       50.95       50.98     15.43 o 
  -3   1  25        2.26       13.18     12.91 o 
  -2   1  25       19.41       35.98     13.44 o 
  -1   1  25       33.23       44.49     12.44 o 
   0   1  25        2.25       -2.96     11.76 o 
   1   1  25       85.26      147.34     30.57 o 
   2   1  25       30.23       13.27     14.49 o 
   3   1  25       43.90       76.23     23.07 o 
   4   1  25      129.11      203.37     57.59 o 
 -11   2  25        6.76       51.55     36.61 o 
 -10   2  25        0.07       20.46     20.53 o 
  -9   2  25        2.88       17.37     10.85 o 
  -8   2  25        3.09        9.18     16.18 o 
  -7   2  25        9.43       14.15     12.43 o 
  -6   2  25        0.52        5.40      9.08 o 
  -5   2  25      116.67       96.68     18.81 o 
  -4   2  25       23.89       39.62     12.32 o 
  -3   2  25        0.07       19.92     16.24 o 
  -2   2  25        4.31        7.57     10.89 o 
  -1   2  25       11.89       15.23     14.86 o 
   0   2  25       27.04       37.84     31.90 o 
   1   2  25       57.07       67.92     25.25 o 
   2   2  25       60.85       43.99     19.17 o 
   3   2  25        0.25      142.40     84.80 o 
 -11   3  25       62.95      312.98     59.60 o 
 -10   3  25        0.88       27.31     24.20 o 
  -9   3  25        2.84       11.35     23.12 o 
  -8   3  25       30.33       30.75     11.95 o 
  -7   3  25        4.52       13.77     13.12 o 
  -6   3  25        3.29        5.74     11.24 o 
  -5   3  25       53.99       57.50     13.48 o 
  -4   3  25        6.87        1.30     11.19 o 
  -3   3  25        3.85        2.90     12.46 o 
  -2   3  25       35.28       35.79     17.33 o 
  -1   3  25       36.71       47.74     21.11 o 
   0   3  25       55.16       73.13     23.45 o 
   1   3  25        0.08       56.00     37.95 o 
   2   3  25       10.75       99.32     64.23 o 
   3   3  25       79.33      577.80     83.04 o 
  -9   4  25        1.48       35.07     25.11 o 
  -8   4  25       22.85       24.64     24.58 o 
  -7   4  25       43.86       37.56     29.66 o 
  -6   4  25        4.17       29.80     24.19 o 
  -5   4  25       41.20       52.40     25.50 o 
  -4   4  25        7.14       41.08     25.52 o 
  -3   4  25       15.18       24.04     25.87 o 
  -2   4  25        8.36       40.40     28.53 o 
  -1   4  25        0.24       19.36     52.74 o 
   0   4  25       30.79      107.74     44.69 o 
   1   4  25        6.92      106.20     60.11 o 
  -8   5  25       32.11       97.73     99.81 o 
  -7   5  25       22.24       58.46     31.42 o 
  -6   5  25      145.59      259.85     39.22 o 
  -5   5  25       59.60       77.27     47.94 o 
  -4   5  25        0.07       28.95     24.71 o 
  -3   5  25       19.24       79.73     42.89 o 
  -2   5  25       13.63       70.09     43.74 o 
  -1   5  25       25.67       66.97     29.45 o 
   0   5  25        8.74      292.98     65.67 o 
 -11   0  26       22.81       53.73     28.70 o 
 -10   0  26        2.63       36.53     41.64 o 
  -9   0  26       20.56        9.62     26.46 o 
  -8   0  26        3.31        9.32     10.68 o 
  -7   0  26      119.56      138.81     19.13 o 
  -6   0  26       16.62       19.87     19.56 o 
  -5   0  26       53.96       23.80     15.74 o 
  -4   0  26        5.88       -0.42     10.91 o 
  -3   0  26        1.64        9.11     20.55 o 
  -2   0  26       50.22       66.59     19.49 o 
  -1   0  26        0.69        7.31     28.44 o 
   0   0  26        7.44       17.98     18.82 o 
   1   0  26       18.71        1.66     33.50 o 
   2   0  26       28.52       67.82     42.21 o 
   3   0  26       37.93       44.21     39.38 o 
 -11   1  26       26.26       75.17     36.22 o 
 -10   1  26        1.34       45.92     32.67 o 
  -9   1  26       26.03       57.29     31.92 o 
  -8   1  26        0.16       13.35     10.78 o 
  -7   1  26        0.66       22.83     16.61 o 
  -6   1  26        8.25       28.80      9.84 o 
  -5   1  26       31.88       37.54     15.89 o 
  -4   1  26        3.37        1.44      8.98 o 
  -3   1  26      154.90      184.84     22.74 o 
  -2   1  26        3.71       -0.78     10.23 o 
  -1   1  26       67.60       52.30     15.16 o 
   0   1  26        0.09        6.84     20.84 o 
   1   1  26       25.55       31.61     23.87 o 
   3   1  26        0.71       38.80     27.97 o 
 -10   2  26        1.03       -2.31     24.34 o 
  -9   2  26        4.09       49.51     26.29 o 
  -8   2  26       15.30       33.94     35.95 o 
  -7   2  26        5.00       30.57     15.72 o 
  -6   2  26        6.37       18.80     15.03 o 
  -5   2  26        1.16       21.45     19.93 o 
  -4   2  26        1.26       19.87     19.71 o 
  -3   2  26        0.56       16.88     18.74 o 
  -2   2  26        1.47       48.49     24.48 o 
  -1   2  26       68.02      146.62     45.60 o 
   0   2  26       18.78       92.67     53.22 o 
   1   2  26        3.51       41.90     23.16 o 
   2   2  26       76.00      106.82     28.27 o 
 -10   3  26        9.56       64.63     31.08 o 
  -9   3  26        0.34       37.39     35.12 o 
  -8   3  26        0.06       57.59     35.91 o 
  -7   3  26      126.24      109.96     70.63 o 
  -6   3  26      253.58      406.08     44.30 o 
  -5   3  26      109.12      207.16     34.25 o 
  -4   3  26       59.51       93.44     30.82 o 
  -3   3  26       14.03       38.67     36.53 o 
  -2   3  26        4.75       58.47     26.36 o 
  -1   3  26       37.48       56.79     37.30 o 
   0   3  26        1.28       10.31     20.50 o 
   1   3  26        0.21      113.93     72.59 o 
  -8   4  26       59.68      128.53     45.12 o 
  -7   4  26        5.52       68.93     28.19 o 
  -6   4  26        3.82       54.23     51.03 o 
  -5   4  26        0.07       14.73     41.46 o 
  -4   4  26        0.64       33.65     50.41 o 
  -3   4  26       10.39       60.00     47.69 o 
  -2   4  26        3.43       66.41     66.52 o 
  -1   4  26       12.31      111.01     62.61 o 
   0   4  26       68.60      149.05     53.89 o 
  -5   5  26       15.83       91.52     63.55 o 
  -4   5  26       28.16      171.13    109.89 o 
  -3   5  26       17.61       11.98     29.85 o 
 -10   1  27       52.14       59.20     26.16 o 
  -9   1  27       66.36       62.46     25.67 o 
  -8   1  27       93.43       74.91     28.46 o 
  -7   1  27       31.09       37.54     19.83 o 
  -6   1  27        1.51       11.03     16.56 o 
  -5   1  27        0.07       -0.41     17.53 o 
  -4   1  27       56.43       16.13     16.78 o 
  -3   1  27        7.80       40.14     20.39 o 
  -2   1  27       64.57       52.44     21.00 o 
  -1   1  27       32.29       73.52     25.74 o 
   0   1  27       36.90       19.47     23.11 o 
   1   1  27       46.22       29.18     23.18 o 
  -9   2  27        1.94       23.05     24.39 o 
  -8   2  27       12.89       43.54     29.53 o 
  -7   2  27        0.78        4.92     23.37 o 
  -6   2  27       34.97       88.57     23.61 o 
  -5   2  27        1.02       57.92     43.13 o 
  -4   2  27       17.45       66.37     37.20 o 
  -3   2  27        5.30      -14.62     19.47 o 
  -2   2  27        0.99        7.42     22.08 o 
  -1   2  27        2.77       29.07     22.39 o 
   0   2  27        1.23       38.71     21.89 o 
   1   2  27       40.78      105.37     28.32 o 
  -8   3  27       17.31       77.61     47.17 o 
  -7   3  27        9.23       11.43     27.82 o 
  -6   3  27      213.25      300.68     63.49 o 
  -5   3  27        4.91       80.95     27.34 o 
  -4   3  27       40.45       47.31     52.46 o 
  -3   3  27       54.57      123.24     38.14 o 
  -2   3  27       26.80       45.67     22.26 o 
  -1   3  27       12.44        7.98     34.51 o 
   0   3  27        4.43       45.81     23.48 o 
  -6   4  27      122.31      106.21     36.48 o 
  -5   4  27        0.97       40.42     31.14 o 
  -4   4  27       26.08       54.51     31.96 o 
  -3   4  27       36.66       99.60     34.14 o 
  -2   4  27        0.94      124.75     78.64 o 
  -9   0  28       16.83       20.51     28.06 o 
  -8   0  28        7.87       26.57     27.93 o 
  -7   0  28        3.07       21.05     43.42 o 
  -6   0  28       27.19       74.73     31.33 o 
  -5   0  28       93.55       79.79     46.40 o 
  -4   0  28       17.90       25.26     26.33 o 
  -3   0  28        8.88       84.30     31.64 o 
  -2   0  28        6.57      -15.42     22.71 o 
  -1   0  28       29.40       45.60     29.78 o 
   0   0  28       55.26      115.02     50.96 o 
  -9   1  28        7.31       19.53     18.87 o 
  -8   1  28        5.02        7.17     16.13 o 
  -7   1  28        0.43        0.99     17.53 o 
  -6   1  28        1.26       -7.58     17.19 o 
  -5   1  28        2.00       -0.89     19.09 o 
  -4   1  28        5.21       30.60     18.36 o 
  -3   1  28       54.04       44.19     20.99 o 
  -2   1  28        5.03       21.66     21.27 o 
  -1   1  28        1.25        4.05     28.45 o 
   0   1  28        1.74       35.60     22.99 o 
  -8   2  28        5.26        8.49     48.00 o 
  -7   2  28       13.37       15.03     23.55 o 
  -6   2  28       11.97       23.59     23.11 o 
  -5   2  28        0.74       96.92     45.08 o 
  -4   2  28       13.99      107.33     60.69 o 
  -3   2  28        5.99       42.07     22.20 o 
  -2   2  28        9.08       48.58     23.26 o 
  -1   2  28       35.97       61.36     23.85 o 
  -6   3  28        6.36       51.22     31.41 o 
  -5   3  28       25.07        2.06     27.44 o 
  -4   3  28       17.43       16.78     48.92 o 
  -3   3  28       39.58       70.97     24.28 o 
  -7   1  29        2.82       29.94     17.84 o 
  -6   1  29        0.00       37.98     18.64 o 
  -5   1  29       65.26       51.92     21.07 o 
  -4   1  29        0.25       20.38     19.54 o 
  -3   1  29       11.42       -0.47     23.95 o 
  -2   1  29        1.72       52.89     22.43 o 
  -5   2  29        0.83       30.05     20.75 o 
  -4   2  29       14.14       42.92     41.15 o 
                                                 
